# Supplementary material for: Fine-grained cell-type specific association studies with human bulk brain data using a large single-nucleus RNA sequencing based reference panel
Source: Sci Rep. 2023 Aug 10;13:13004. doi: 10.1038/s41598-023-39864-2 (PMC10415334; doi:10.1038/s41598-023-39864-2)
Supplement: Supplementary file 4 — Supplementary Information 4. [file 41598_2023_39864_MOESM4_ESM.csv]

gene	p_val	avg_logFC	pct.1	pct.2	p_val_adj	cluster
AC011287.1	0	1.85529206913045	0.99	0.613	0	EX.UL
CBLN2	0	1.61136187197083	0.941	0.589	0	EX.UL
HS6ST3	0	1.45291025371838	0.99	0.738	0	EX.UL
IQCJ-SCHIP1	0	1.42605155118038	0.992	0.683	0	EX.UL
LINC02306	0	1.42337635321481	0.772	0.442	0	EX.UL
TAFA1	0	1.4180042562753	0.986	0.699	0	EX.UL
CUX2	0	1.37180307343284	0.944	0.565	0	EX.UL
KCNIP4	0	1.35576738925861	0.999	0.805	0	EX.UL
AC034268.2	0	1.34447121747635	0.949	0.627	0	EX.UL
LINC01378	0	1.34156498388354	0.864	0.496	0	EX.UL
AC013287.1	0	1.31137561819925	0.842	0.519	0	EX.UL
DGKB	0	1.2980769452387	0.977	0.705	0	EX.UL
LRRTM4	0	1.25838645820026	0.997	0.811	0	EX.UL
AJ009632.2	0	1.25697663584645	0.778	0.53	0	EX.UL
CDH18	0	1.24992786243536	0.979	0.692	0	EX.UL
LINC02263	0	1.24389198211837	0.833	0.543	0	EX.UL
AL117329.1	0	1.19778562684948	0.89	0.625	0	EX.UL
LINC02055	0	1.19635743489508	0.778	0.481	0	EX.UL
LINGO2	0	1.18228598466178	0.964	0.654	0	EX.UL
LDB2	0	1.17367289622121	0.982	0.687	0	EX.UL
R3HDM1	0	1.15597412554433	0.991	0.77	0	EX.UL
AL157944.1	0	1.14385402464246	0.836	0.496	0	EX.UL
DLGAP2	0	1.13115507825181	0.987	0.706	0	EX.UL
AC107223.1	0	1.12327636997353	0.945	0.66	0	EX.UL
LINC01250	0	1.11312782208649	0.929	0.628	0	EX.UL
EPHA6	0	1.07768882724019	0.963	0.589	0	EX.UL
LINC02822	0	1.06890522623593	0.872	0.578	0	EX.UL
GRIA4	0	1.06850402383633	0.991	0.749	0	EX.UL
RGS6	0	1.06227430555344	0.956	0.643	0	EX.UL
MLIP	0	1.05694158165003	0.946	0.638	0	EX.UL
STXBP5L	0	1.03898500706937	0.989	0.773	0	EX.UL
AC008574.1	0	1.02580127483646	0.87	0.575	0	EX.UL
MEG3	0	0.998127470809659	0.996	0.747	0	EX.UL
NDST3	0	0.992742762793609	0.923	0.601	0	EX.UL
TESPA1	0	0.976305164759623	0.89	0.518	0	EX.UL
ENC1	0	0.957967438835244	0.982	0.714	0	EX.UL
CDH12	0	0.940584435136505	0.946	0.648	0	EX.UL
LINC00507	0	0.925543839341315	0.904	0.561	0	EX.UL
KCNH1	0	0.913591953795146	0.972	0.655	0	EX.UL
KCTD16	0	0.909636091591823	0.978	0.716	0	EX.UL
HOMER1	0	0.909232983041703	0.977	0.74	0	EX.UL
LINC01331	0	0.901133271975314	0.905	0.545	0	EX.UL
AL008633.1	0	0.891762460882721	0.928	0.681	0	EX.UL
SYN3	0	0.881793429852809	0.883	0.554	0	EX.UL
PHACTR1	0	0.874149533183825	0.994	0.8	0	EX.UL
CACNA2D3	0	0.873218694832074	0.956	0.659	0	EX.UL
CA10	0	0.871281720743212	0.972	0.676	0	EX.UL
FAM153CP	0	0.868167619797187	0.934	0.616	0	EX.UL
SORBS2	0	0.867349134815481	0.968	0.724	0	EX.UL
PLEKHA5	0	0.86171266194046	0.977	0.708	0	EX.UL
SLIT3	0	0.855874577911725	0.893	0.573	0	EX.UL
GPC6	0	0.85528379096092	0.97	0.728	0	EX.UL
KIAA1211L	0	0.844579927663045	0.877	0.622	0	EX.UL
LY86-AS1	0	0.83704701488552	0.865	0.578	0	EX.UL
AC093607.1	0	0.827122798182177	0.837	0.581	0	EX.UL
ST6GALNAC5	0	0.824853562362462	0.914	0.639	0	EX.UL
KHDRBS2	0	0.82298136009034	0.981	0.745	0	EX.UL
ADGRL2	0	0.822778289810961	0.962	0.676	0	EX.UL
KCTD1	0	0.805682556920876	0.908	0.587	0	EX.UL
ASIC2	0	0.799879013657021	0.955	0.69	0	EX.UL
AL591501.1	0	0.799153805197907	0.875	0.586	0	EX.UL
PDZD2	0	0.796418828217382	0.887	0.607	0	EX.UL
CACNG3	0	0.792061106676203	0.924	0.663	0	EX.UL
SATB2	0	0.788101975454855	0.921	0.584	0	EX.UL
AC110614.1	0	0.783935919729836	0.729	0.399	0	EX.UL
FAT3	0	0.781785195255893	0.93	0.689	0	EX.UL
TAFA2	0	0.776967995392327	0.965	0.678	0	EX.UL
AC007563.2	0	0.775927425750509	0.813	0.464	0	EX.UL
LINC01090	0	0.769069049478842	0.787	0.616	0	EX.UL
MIR137HG	0	0.768630400602773	0.9	0.587	0	EX.UL
ANO3	0	0.767338336169793	0.911	0.621	0	EX.UL
RALYL	0	0.765195351404403	0.979	0.722	0	EX.UL
COL24A1	0	0.752322474993584	0.914	0.607	0	EX.UL
DLGAP1-AS4	0	0.745388881398398	0.929	0.623	0	EX.UL
CDH9	0	0.745377460058823	0.938	0.655	0	EX.UL
FSTL4	0	0.745055787613094	0.921	0.588	0	EX.UL
AC117453.1	0	0.735918608097091	0.852	0.606	0	EX.UL
TMEM132D	0	0.734853761214348	0.967	0.772	0	EX.UL
MAN1A1	0	0.731458302250889	0.888	0.618	0	EX.UL
GRM1	0	0.728307296212287	0.87	0.552	0	EX.UL
CDH22	0	0.722577952585977	0.797	0.454	0	EX.UL
AC067956.1	0	0.719048020046393	0.819	0.533	0	EX.UL
COL5A2	0	0.715647071748334	0.734	0.524	0	EX.UL
AC019211.1	0	0.710567055920283	0.8	0.608	0	EX.UL
LINC02296	0	0.704662846320138	0.712	0.504	0	EX.UL
GULP1	0	0.702681299507804	0.838	0.582	0	EX.UL
DOK6	0	0.695075412903916	0.961	0.717	0	EX.UL
AL391840.1	0	0.688968141973601	0.863	0.572	0	EX.UL
LINC01122	0	0.677219964476051	0.902	0.635	0	EX.UL
OLFM3	0	0.676445327364015	0.909	0.683	0	EX.UL
NELL2	0	0.670470439044631	0.964	0.693	0	EX.UL
ZNF804B	0	0.662421116108743	0.934	0.67	0	EX.UL
BASP1-AS1	0	0.659777126833182	0.886	0.671	0	EX.UL
KCNH7	0	0.658341656296595	0.961	0.736	0	EX.UL
GRM7	0	0.658008706518812	0.98	0.724	0	EX.UL
AP000829.1	0	0.657188492297528	0.728	0.475	0	EX.UL
FAM153B	0	0.656903047384675	0.856	0.57	0	EX.UL
SLC35F3	0	0.652914353126955	0.914	0.572	0	EX.UL
PTK2B	0	0.651053252246633	0.775	0.432	0	EX.UL
KCNIP4-IT1	0	0.649171045300062	0.87	0.521	0	EX.UL
PTPRR	0	0.645362615227488	0.934	0.658	0	EX.UL
CABP1	0	0.645353293813903	0.835	0.502	0	EX.UL
COL26A1	0	0.645166983818394	0.857	0.614	0	EX.UL
CPNE8	0	0.639801630529422	0.89	0.598	0	EX.UL
ZFPM2	0	0.638229623677421	0.923	0.609	0	EX.UL
UNC5D	0	0.633687981089584	0.923	0.691	0	EX.UL
CNTN4	0	0.624038041574903	0.981	0.753	0	EX.UL
AC008696.2	0	0.623274278868972	0.741	0.487	0	EX.UL
ARHGAP10	0	0.622487113446359	0.937	0.557	0	EX.UL
SV2B	0	0.618015800906674	0.948	0.625	0	EX.UL
PTPRO	0	0.612815984457119	0.917	0.71	0	EX.UL
FRMPD4	0	0.611961879155317	0.971	0.711	0	EX.UL
RFTN1	0	0.611853235575809	0.874	0.533	0	EX.UL
GLRA3	0	0.610685688545695	0.844	0.589	0	EX.UL
AQP4-AS1	0	0.605149837949025	0.843	0.537	0	EX.UL
SNTB2	0	0.603686087016476	0.878	0.563	0	EX.UL
NWD2	0	0.599455129411766	0.901	0.608	0	EX.UL
CDH8	0	0.597053638347453	0.929	0.668	0	EX.UL
GALNTL6	0	0.592814733828658	0.975	0.726	0	EX.UL
CNTNAP5	0	0.592606107789087	0.956	0.714	0	EX.UL
NIPAL2	0	0.585978845772336	0.736	0.488	0	EX.UL
PKN2-AS1	0	0.581913114320487	0.772	0.552	0	EX.UL
RASGRF2	0	0.57981701285658	0.94	0.659	0	EX.UL
ERC2	0	0.576087771884779	0.975	0.691	0	EX.UL
CNTN3	0	0.568698062383246	0.877	0.653	0	EX.UL
AC092902.4	0	0.565507942869606	0.842	0.522	0	EX.UL
NECAB1	0	0.565199039721916	0.92	0.634	0	EX.UL
AC110296.1	0	0.560880012721555	0.843	0.578	0	EX.UL
KCNB2	0	0.559624659129894	0.919	0.647	0	EX.UL
EFNA5	0	0.556466552799122	0.916	0.714	0	EX.UL
SH3GL2	0	0.556247328118562	0.904	0.661	0	EX.UL
AC021613.1	0	0.556235817367706	0.587	0.493	0	EX.UL
ADAMTS3	0	0.555947426104411	0.769	0.523	0	EX.UL
KCNN2	0	0.544918975743701	0.838	0.606	0	EX.UL
CHN1	0	0.543760793834531	0.996	0.833	0	EX.UL
LAMB1	0	0.539815199316795	0.795	0.508	0	EX.UL
ZBBX	0	0.53320788327598	0.747	0.493	0	EX.UL
HPCAL1	0	0.522923689835256	0.781	0.52	0	EX.UL
AC073365.1	0	0.522773385286607	0.763	0.486	0	EX.UL
LINC00326	0	0.522455182634085	0.531	0.391	0	EX.UL
AC025887.2	0	0.518574287596584	0.856	0.588	0	EX.UL
RYR2	0	0.517597451702279	0.962	0.683	0	EX.UL
MCHR2	0	0.517240725904132	0.835	0.6	0	EX.UL
PDE10A	0	0.512049450403576	0.965	0.706	0	EX.UL
PVT1	0	0.511079931775466	0.723	0.517	0	EX.UL
AC007368.1	0	0.506144443429094	0.751	0.524	0	EX.UL
CADPS2	0	0.49965688127916	0.841	0.619	0	EX.UL
SORCS1	0	0.488103595686049	0.926	0.707	0	EX.UL
AC011995.2	0	0.483286550382988	0.765	0.508	0	EX.UL
AC069133.1	0	0.478376326229553	0.779	0.502	0	EX.UL
LMO4	0	0.475652343260099	0.927	0.649	0	EX.UL
CYP1B1-AS1	0	0.471071064108786	0.648	0.517	0	EX.UL
PRKAG2	0	0.465515910058863	0.865	0.579	0	EX.UL
HOPX	0	0.465075444897427	0.807	0.501	0	EX.UL
SNAP25-AS1	0	0.460158739214268	0.87	0.548	0	EX.UL
RIT2	0	0.456209022966364	0.805	0.571	0	EX.UL
ZNF385B	0	0.455742730497551	0.923	0.713	0	EX.UL
PTCHD1-AS	0	0.45216666122657	0.895	0.587	0	EX.UL
RPL31	0	0.451974791295768	0.918	0.757	0	EX.UL
KCNH5	0	0.446513235844796	0.81	0.657	0	EX.UL
TCERG1L	0	0.444061867033371	0.709	0.553	0	EX.UL
NTNG1	0	0.44384624504836	0.83	0.642	0	EX.UL
PHYHIP	0	0.443700538063686	0.837	0.585	0	EX.UL
ARPP19	0	0.440861252373507	0.965	0.717	0	EX.UL
PTH2R	0	0.440590104879949	0.7	0.469	0	EX.UL
NRGN	0	0.440388688347825	0.928	0.732	0	EX.UL
ARL15	0	0.439720987453236	0.953	0.715	0	EX.UL
GNAL	0	0.437669612228942	0.818	0.551	0	EX.UL
SLC22A10	0	0.433985063256733	0.844	0.627	0	EX.UL
PART1	0	0.433582341676752	0.787	0.542	0	EX.UL
CDH13	0	0.432074810291015	0.91	0.61	0	EX.UL
CFAP299	0	0.427348529136789	0.754	0.464	0	EX.UL
CHRM3-AS2	0	0.424749845117899	0.767	0.542	0	EX.UL
TTC6	0	0.420441751620973	0.793	0.477	0	EX.UL
CHSY3	0	0.419721089750686	0.936	0.692	0	EX.UL
TRHDE	0	0.417228567490311	0.858	0.606	0	EX.UL
LINC00276	0	0.415634611638907	0.615	0.511	0	EX.UL
MCTP1	0	0.4134891318503	0.859	0.593	0	EX.UL
GDA	0	0.407214380774322	0.883	0.581	0	EX.UL
NRG1	0	0.406951432125147	0.94	0.657	0	EX.UL
PDE7B	0	0.40525777074236	0.942	0.643	0	EX.UL
SNED1	0	0.405068177635283	0.784	0.565	0	EX.UL
BICC1	0	0.402577776335968	0.797	0.591	0	EX.UL
AC087280.2	0	0.39928335171354	0.879	0.639	0	EX.UL
NELL1	0	0.398649815825614	0.882	0.707	0	EX.UL
AC097512.1	0	0.397307834101654	0.748	0.56	0	EX.UL
ANKRD33B	0	0.395354495357702	0.757	0.573	0	EX.UL
LINC01197	0	0.391852186801066	0.626	0.456	0	EX.UL
SCHLAP1	0	0.388063368538949	0.803	0.616	0	EX.UL
STAT4	0	0.387979547119382	0.601	0.453	0	EX.UL
AC013652.1	0	0.387289936882273	0.669	0.439	0	EX.UL
KHDRBS2-OT	0	0.386832610648934	0.779	0.523	0	EX.UL
LAMA2	0	0.383197320557544	0.701	0.443	0	EX.UL
PTPRK	0	0.380660811599586	0.943	0.709	0	EX.UL
VWA3A	0	0.380278282939941	0.556	0.468	0	EX.UL
NETO1	0	0.377200415583004	0.909	0.709	0	EX.UL
KLHL29	0	0.374172225662658	0.755	0.593	0	EX.UL
AC011246.1	0	0.373964781371485	0.586	0.529	0	EX.UL
STXBP5-AS1	0	0.373928987074523	0.746	0.494	0	EX.UL
DAB1	0	0.372793811484269	0.961	0.664	0	EX.UL
MGAT4C	0	0.372278393785091	0.975	0.759	0	EX.UL
VSNL1	0	0.369226505485258	0.948	0.739	0	EX.UL
SYNPO2	0	0.367386604552988	0.785	0.555	0	EX.UL
SERPINE2	0	0.36446308979635	0.902	0.661	0	EX.UL
ART3	0	0.364193616025812	0.579	0.478	0	EX.UL
P2RY14	0	0.364118104282498	0.742	0.528	0	EX.UL
PLXNA4	0	0.36234310653075	0.887	0.641	0	EX.UL
AC002377.1	0	0.361022506722787	0.694	0.504	0	EX.UL
CRYM	0	0.359775200640767	0.862	0.541	0	EX.UL
AL583827.1	0	0.359616752822898	0.784	0.512	0	EX.UL
MEG8	0	0.353536038561846	0.932	0.732	0	EX.UL
C3orf67-AS1	0	0.353325130995271	0.841	0.53	0	EX.UL
HTR1E	0	0.351981803305468	0.652	0.591	0	EX.UL
LINC00710	0	0.345991620323566	0.665	0.373	0	EX.UL
LINC02552	0	0.345626936278784	0.561	0.321	0	EX.UL
AC130650.1	0	0.345256007954136	0.756	0.456	0	EX.UL
BMPER	0	0.345251348686732	0.853	0.603	0	EX.UL
SLIT2	0	0.344644698613944	0.842	0.538	0	EX.UL
KIAA2012	0	0.343427624077765	0.642	0.52	0	EX.UL
FMN1	0	0.343246007632336	0.828	0.657	0	EX.UL
ACVR1C	0	0.339838119089334	0.722	0.5	0	EX.UL
MPP7	0	0.337875028680609	0.691	0.516	0	EX.UL
GAP43	0	0.33721522938623	0.917	0.709	0	EX.UL
AC022325.2	0	0.336230031125138	0.664	0.569	0	EX.UL
OLFM1	0	0.336120170147905	0.963	0.751	0	EX.UL
AC093843.1	0	0.335401599670486	0.714	0.508	0	EX.UL
AL596451.1	0	0.334684587946307	0.779	0.475	0	EX.UL
AC138305.1	0	0.334656644877529	0.682	0.538	0	EX.UL
AC024901.1	0	0.332323732036916	0.721	0.539	0	EX.UL
LRTM1	0	0.331896312755616	0.594	0.453	0	EX.UL
AC015943.1	0	0.330851990903219	0.84	0.509	0	EX.UL
CCDC85A	0	0.326687422085607	0.882	0.608	0	EX.UL
AC068587.4	0	0.325711538127065	0.879	0.668	0	EX.UL
SCN3B	0	0.325503654242687	0.917	0.715	0	EX.UL
ONECUT2	0	0.322813167965726	0.588	0.516	0	EX.UL
AC008780.1	0	0.320460692451495	0.777	0.602	0	EX.UL
AC005400.1	0	0.320169336876921	0.786	0.582	0	EX.UL
TRPC6	0	0.318512619231767	0.608	0.537	0	EX.UL
AL024495.1	0	0.318223471432653	0.735	0.576	0	EX.UL
AC110014.1	0	0.317131515045963	0.7	0.467	0	EX.UL
GSG1L	0	0.31428995432802	0.862	0.537	0	EX.UL
MIR4500HG	0	0.314139792377273	0.72	0.501	0	EX.UL
LINC02217	0	0.314084955317269	0.793	0.56	0	EX.UL
LINC01500	0	0.314076278958009	0.702	0.505	0	EX.UL
AC016598.2	0	0.312779052723146	0.691	0.562	0	EX.UL
SIDT1	0	0.309059693857424	0.672	0.538	0	EX.UL
AL096794.1	0	0.305490166278881	0.667	0.455	0	EX.UL
SLC24A4	0	0.304682857797311	0.628	0.439	0	EX.UL
AL353604.1	0	0.303628714894542	0.769	0.5	0	EX.UL
PCDH8	0	0.302371486058525	0.756	0.389	0	EX.UL
OTOGL	0	0.301410655203459	0.788	0.613	0	EX.UL
LAMP5	0	0.298451144867166	0.592	0.415	0	EX.UL
MIR2052HG	0	0.2974761144271	0.641	0.539	0	EX.UL
RMST	0	0.296500814204782	0.63	0.532	0	EX.UL
AC093817.2	0	0.29366152856697	0.6	0.5	0	EX.UL
AL162493.1	0	0.293084141010452	0.686	0.405	0	EX.UL
LINC01811	0	0.292994512770043	0.727	0.507	0	EX.UL
SLC17A7	0	0.292470596412431	0.921	0.677	0	EX.UL
SNAP25	0	0.292152387926318	0.986	0.81	0	EX.UL
AC124290.1	0	0.291537352794778	0.634	0.54	0	EX.UL
IL12A-AS1	0	0.29097301418472	0.532	0.415	0	EX.UL
CNGB1	0	0.289811325520535	0.587	0.484	0	EX.UL
XIST	0	0.287994565652172	0.656	0.578	0	EX.UL
ADAMTS16	0	0.286049934708368	0.65	0.485	0	EX.UL
SLC38A11	0	0.285987070631475	0.484	0.409	0	EX.UL
TMTC1	0	0.283275239161056	0.775	0.564	0	EX.UL
HTR2A	0	0.283018002624624	0.831	0.577	0	EX.UL
AC016598.1	0	0.282190225813225	0.759	0.406	0	EX.UL
AC090578.1	0	0.282124223371687	0.894	0.653	0	EX.UL
DIRC3	0	0.281354613302803	0.656	0.535	0	EX.UL
AC104827.1	0	0.279615759094917	0.753	0.531	0	EX.UL
GNG2	0	0.278641802241677	0.781	0.629	0	EX.UL
FRMD6	0	0.276118951836811	0.757	0.501	0	EX.UL
NPTX1	0	0.272649368709588	0.835	0.61	0	EX.UL
PDGFD	0	0.27248234679871	0.719	0.377	0	EX.UL
CCDC3	0	0.272406673045701	0.713	0.534	0	EX.UL
SLC30A3	0	0.270040545317183	0.698	0.51	0	EX.UL
AC002460.2	0	0.270021031637331	0.697	0.561	0	EX.UL
SEMA6D	0	0.269126176835865	0.867	0.602	0	EX.UL
PTPRQ	0	0.268448591594221	0.785	0.547	0	EX.UL
AL133166.1	0	0.268165220459294	0.697	0.529	0	EX.UL
AC016042.1	0	0.267681834738514	0.675	0.516	0	EX.UL
AC090579.1	0	0.265620180320824	0.734	0.534	0	EX.UL
SLC5A4-AS1	0	0.264787653216418	0.724	0.554	0	EX.UL
AC018697.1	0	0.262280969029947	0.772	0.543	0	EX.UL
CREG2	0	0.262161790631281	0.921	0.665	0	EX.UL
LRATD1	0	0.257639045045663	0.631	0.539	0	EX.UL
MYO1B	0	0.256894609890864	0.8	0.591	0	EX.UL
TMEM196	0	0.256652684761224	0.76	0.473	0	EX.UL
LINC00508	0	0.25651448981144	0.703	0.433	0	EX.UL
FKBP1A	0	0.256291962083019	0.783	0.525	0	EX.UL
AL138694.1	0	0.255287903076608	0.72	0.531	0	EX.UL
TSBP1-AS1	0	0.255106408315199	0.791	0.468	0	EX.UL
AL596087.2	0	0.254391714679589	0.794	0.553	0	EX.UL
EPHA5	0	0.254237149633763	0.926	0.693	0	EX.UL
GLIS3	0	0.253974333156151	0.693	0.494	0	EX.UL
HHAT	0	0.253268175414121	0.475	0.393	0	EX.UL
PAM	0	0.253115344613469	0.876	0.628	0	EX.UL
LINC01478	0	0.25294920010581	0.615	0.481	0	EX.UL
DNAH6	0	0.250626622898334	0.674	0.486	0	EX.UL
ATP6V0C	0	-0.25223048046266	0.862	0.729	0	EX.UL
AL445250.1	0	-0.252376584161024	0.638	0.527	0	EX.UL
RUNX2	0	-0.253063757302475	0.498	0.47	0	EX.UL
CRH	0	-0.253999140228518	0.366	0.552	0	EX.UL
SLC35F4	0	-0.254178148478915	0.61	0.534	0	EX.UL
ADAMTS6	0	-0.25423877023023	0.524	0.557	0	EX.UL
NRIP3	0	-0.255437988238842	0.568	0.493	0	EX.UL
HES1	0	-0.255526368164899	0.587	0.478	0	EX.UL
VEGFA	0	-0.260421167267108	0.616	0.495	0	EX.UL
PLEKHH2	0	-0.262707906946092	0.559	0.426	0	EX.UL
EYA4	0	-0.264147852098212	0.409	0.48	0	EX.UL
LINC01727	0	-0.264621472371284	0.462	0.409	0	EX.UL
NTN4	0	-0.265024933898676	0.453	0.547	0	EX.UL
SDC4	0	-0.265077694802748	0.38	0.418	0	EX.UL
TMSB4X	0	-0.265409373520657	0.938	0.86	0	EX.UL
YAP1	0	-0.266244270525624	0.536	0.395	0	EX.UL
FLT1	0	-0.26668381345235	0.674	0.492	0	EX.UL
COLEC12	0	-0.267579570087931	0.564	0.544	0	EX.UL
FLI1	0	-0.268218322649758	0.477	0.515	0	EX.UL
EPAS1	0	-0.268562215770607	0.569	0.507	0	EX.UL
HTR2C	0	-0.269020095050202	0.573	0.454	0	EX.UL
AC099792.1	0	-0.269533123274484	0.586	0.463	0	EX.UL
SOD1	0	-0.269627377865743	0.747	0.683	0	EX.UL
VAV3	0	-0.270057938973317	0.47	0.564	0	EX.UL
F11-AS1	0	-0.270476984702739	0.585	0.511	0	EX.UL
BCL11B	0	-0.272173570117783	0.385	0.538	0	EX.UL
AC097518.2	0	-0.272726298977131	0.38	0.49	0	EX.UL
CX3CR1	0	-0.275802215262764	0.341	0.447	0	EX.UL
LINC02232	0	-0.277794641670968	0.669	0.535	0	EX.UL
RUNX1	0	-0.278360068206572	0.525	0.42	0	EX.UL
LGR5	0	-0.27856810378224	0.495	0.438	0	EX.UL
PLCE1	0	-0.278632018789972	0.417	0.508	0	EX.UL
ANKFN1	0	-0.28150894905353	0.591	0.548	0	EX.UL
TLL1	0	-0.282488798071819	0.484	0.591	0	EX.UL
BNC2	0	-0.282803074643473	0.507	0.472	0	EX.UL
MT1X	0	-0.283266228299492	0.474	0.472	0	EX.UL
TMSB10	0	-0.283458099252131	0.942	0.839	0	EX.UL
PLPP4	0	-0.283971744311585	0.523	0.433	0	EX.UL
THSD7B	0	-0.284575135756017	0.537	0.48	0	EX.UL
TPD52L1	0	-0.286154695167551	0.55	0.436	0	EX.UL
TNR	0	-0.287924429693655	0.891	0.71	0	EX.UL
EMX2	0	-0.288229674868062	0.463	0.434	0	EX.UL
ZNRF3	0	-0.28872236008193	0.66	0.561	0	EX.UL
GABRG1	0	-0.29108841950315	0.653	0.593	0	EX.UL
ANGPTL4	0	-0.291123747920457	0.494	0.41	0	EX.UL
LYN	0	-0.291701703579028	0.566	0.485	0	EX.UL
HS3ST2	0	-0.293448568848762	0.622	0.56	0	EX.UL
NR2F2-AS1	0	-0.29353595696818	0.612	0.504	0	EX.UL
PRRX1	0	-0.293830203303668	0.485	0.456	0	EX.UL
UBASH3B	0	-0.294831849123469	0.512	0.532	0	EX.UL
PEBP1	0	-0.296385863072014	0.816	0.723	0	EX.UL
AC106845.1	0	-0.296601663359001	0.467	0.431	0	EX.UL
SULF2	0	-0.298481826322054	0.488	0.556	0	EX.UL
ARL4C	0	-0.299452163550562	0.621	0.596	0	EX.UL
VWC2L	0	-0.299996852080895	0.554	0.525	0	EX.UL
PID1	0	-0.30049349460047	0.864	0.64	0	EX.UL
NXPH2	0	-0.301269882621584	0.402	0.495	0	EX.UL
EYA1	0	-0.302282089701296	0.472	0.448	0	EX.UL
CAMK2D	0	-0.303151479375942	0.726	0.65	0	EX.UL
AL109809.5	0	-0.304635624929271	0.616	0.466	0	EX.UL
UBB	0	-0.306732068565548	0.737	0.666	0	EX.UL
CSF2RA	0	-0.306871135403281	0.547	0.467	0	EX.UL
ETNPPL	0	-0.308137664340507	0.478	0.38	0	EX.UL
TAC1	0	-0.308256732638382	0.495	0.455	0	EX.UL
MIR3681HG	0	-0.310212895509451	0.581	0.435	0	EX.UL
SEMA3E	0	-0.311155599358394	0.487	0.599	0	EX.UL
DOCK11	0	-0.31273165191197	0.417	0.46	0	EX.UL
MLC1	0	-0.314250439441377	0.467	0.486	0	EX.UL
LTBP1	0	-0.314699461236619	0.449	0.455	0	EX.UL
ARHGAP15	0	-0.315012072508858	0.607	0.549	0	EX.UL
ADCY8	0	-0.315274886635958	0.523	0.528	0	EX.UL
DLEU1	0	-0.31549371007686	0.613	0.507	0	EX.UL
CA8	0	-0.316507884269369	0.471	0.525	0	EX.UL
TBXAS1	0	-0.319802002282595	0.578	0.463	0	EX.UL
CDC14A	0	-0.320910598666795	0.591	0.515	0	EX.UL
MT1E	0	-0.321893929906983	0.422	0.457	0	EX.UL
COL9A1	0	-0.3219292418747	0.564	0.479	0	EX.UL
GAPDH	0	-0.322081823654002	0.895	0.793	0	EX.UL
RYR3	0	-0.322604511375283	0.904	0.701	0	EX.UL
ANK1	0	-0.324353479796367	0.451	0.501	0	EX.UL
LINC01505	0	-0.326060240823653	0.557	0.523	0	EX.UL
CSF1R	0	-0.326686544600069	0.382	0.487	0	EX.UL
VIP	0	-0.327217869986865	0.44	0.456	0	EX.UL
SHISA6	0	-0.328104045201565	0.63	0.577	0	EX.UL
PLCXD3	0	-0.329134113157572	0.429	0.504	0	EX.UL
PDK4	0	-0.330863846983224	0.358	0.381	0	EX.UL
PAMR1	0	-0.333882700031838	0.748	0.583	0	EX.UL
ITGA2	0	-0.334675305929089	0.526	0.387	0	EX.UL
MARCH3	0	-0.334860521631949	0.542	0.53	0	EX.UL
NHS	0	-0.337806575009116	0.425	0.529	0	EX.UL
KIT	0	-0.338584219326558	0.387	0.466	0	EX.UL
AL078590.2	0	-0.339626389219739	0.463	0.412	0	EX.UL
ALDH1L1	0	-0.340373280857011	0.393	0.447	0	EX.UL
CPED1	0	-0.340381251901775	0.52	0.439	0	EX.UL
KIF26B	0	-0.340593174018879	0.748	0.624	0	EX.UL
PRDM16	0	-0.342005293258447	0.556	0.513	0	EX.UL
PMP2	0	-0.3427606809762	0.447	0.467	0	EX.UL
UST	0	-0.344432913298605	0.818	0.597	0	EX.UL
MRVI1	0	-0.344646093603105	0.518	0.463	0	EX.UL
IGF1	0	-0.34745905725099	0.62	0.619	0	EX.UL
AL133346.1	0	-0.348023120031333	0.514	0.577	0	EX.UL
FAM189A2	0	-0.35022137416042	0.334	0.457	0	EX.UL
IGFBP7	0	-0.353310342086555	0.517	0.472	0	EX.UL
CNTN5	0	-0.361184800215534	0.802	0.704	0	EX.UL
AP1S2	0	-0.363428856884366	0.388	0.525	0	EX.UL
AC090015.1	0	-0.364214692283421	0.483	0.449	0	EX.UL
ETV1	0	-0.366561022794328	0.713	0.621	0	EX.UL
C8orf34	0	-0.36822731268237	0.832	0.716	0	EX.UL
LRP2	0	-0.370392377608235	0.445	0.404	0	EX.UL
AL163541.1	0	-0.371003700324332	0.61	0.441	0	EX.UL
GNA14	0	-0.371386318582646	0.497	0.464	0	EX.UL
C3	0	-0.375401133332774	0.461	0.421	0	EX.UL
GRIN3A	0	-0.37608081311976	0.725	0.537	0	EX.UL
ADAM28	0	-0.376093811685614	0.377	0.5	0	EX.UL
PDE3A	0	-0.377602440424281	0.611	0.62	0	EX.UL
HSPA1A	0	-0.383885455416503	0.623	0.535	0	EX.UL
AC053513.1	0	-0.386286354767205	0.598	0.524	0	EX.UL
ZFHX3	0	-0.387711017234275	0.749	0.523	0	EX.UL
GRIK3	0	-0.388171325496981	0.687	0.596	0	EX.UL
LINC00320	0	-0.389251907663232	0.567	0.485	0	EX.UL
PTCHD4	0	-0.390391411757809	0.679	0.551	0	EX.UL
TUBB2B	0	-0.391163211703041	0.493	0.515	0	EX.UL
CASC15	0	-0.397698771551774	0.859	0.604	0	EX.UL
BX284613.2	0	-0.399042132912509	0.722	0.603	0	EX.UL
LINC01630	0	-0.400970870141924	0.525	0.48	0	EX.UL
ST6GAL1	0	-0.402494705393372	0.8	0.622	0	EX.UL
HEPN1	0	-0.403129129751	0.337	0.442	0	EX.UL
STON2	0	-0.407260210402556	0.43	0.528	0	EX.UL
ADRA1A	0	-0.408711254770635	0.615	0.582	0	EX.UL
ALDH1A1	0	-0.409341541684603	0.573	0.577	0	EX.UL
PCDH11X	0	-0.411542021305908	0.714	0.607	0	EX.UL
RGS20	0	-0.418370785486515	0.708	0.585	0	EX.UL
DPP10	0	-0.421338334360123	0.974	0.755	0	EX.UL
PCSK6	0	-0.424954617059044	0.705	0.556	0	EX.UL
TXNIP	0	-0.426374504347433	0.438	0.368	0	EX.UL
BCAN	0	-0.427708307518256	0.456	0.492	0	EX.UL
ROR1	0	-0.430506794759596	0.643	0.515	0	EX.UL
BTBD11	0	-0.43124214751932	0.567	0.437	0	EX.UL
SLC25A18	0	-0.433616727237442	0.423	0.379	0	EX.UL
MYO16	0	-0.434013542686188	0.81	0.674	0	EX.UL
RERG	0	-0.434637257405651	0.436	0.538	0	EX.UL
AGT	0	-0.43687737929804	0.305	0.458	0	EX.UL
FYB1	0	-0.437036231482775	0.47	0.326	0	EX.UL
GFAP	0	-0.437383542474569	0.25	0.392	0	EX.UL
PROX1	0	-0.439310214054072	0.446	0.469	0	EX.UL
MEGF11	0	-0.443331419725084	0.45	0.463	0	EX.UL
LINC00844	0	-0.446276183720459	0.419	0.426	0	EX.UL
SYNPR	0	-0.447676995442464	0.675	0.512	0	EX.UL
GLI3	0	-0.448327257407093	0.593	0.458	0	EX.UL
RANBP3L	0	-0.44923474852252	0.486	0.48	0	EX.UL
AL392086.3	0	-0.451124609474294	0.562	0.551	0	EX.UL
TNS3	0	-0.456540214583853	0.463	0.444	0	EX.UL
MERTK	0	-0.457966341403602	0.427	0.467	0	EX.UL
ALDOC	0	-0.458310059321099	0.485	0.587	0	EX.UL
SGO1-AS1	0	-0.459917365520715	0.465	0.511	0	EX.UL
ZFP36L1	0	-0.460223076480562	0.533	0.495	0	EX.UL
MCC	0	-0.462333822615442	0.525	0.591	0	EX.UL
ACSBG1	0	-0.468954272586385	0.49	0.517	0	EX.UL
TENM1	0	-0.469170537789546	0.717	0.591	0	EX.UL
WIF1	0	-0.473676064100243	0.408	0.496	0	EX.UL
P2RY12	0	-0.476100797402658	0.4	0.454	0	EX.UL
MAF	0	-0.477000685914705	0.389	0.471	0	EX.UL
PWRN1	0	-0.483228647465593	0.669	0.601	0	EX.UL
LINC00499	0	-0.484107545455547	0.501	0.426	0	EX.UL
AQP4	0	-0.486599017309632	0.577	0.481	0	EX.UL
TUBA1A	0	-0.492266798499837	0.853	0.739	0	EX.UL
SPON1	0	-0.494697117510592	0.587	0.501	0	EX.UL
F3	0	-0.498755243118092	0.46	0.466	0	EX.UL
LRIG1	0	-0.49955829588203	0.455	0.481	0	EX.UL
ARHGAP42	0	-0.501524197391381	0.447	0.507	0	EX.UL
ARHGAP31	0	-0.501672020577458	0.541	0.551	0	EX.UL
SLC7A11	0	-0.502750288669742	0.478	0.461	0	EX.UL
RAB3IP	0	-0.507155816355038	0.57	0.55	0	EX.UL
PDLIM5	0	-0.510200016443996	0.591	0.518	0	EX.UL
PIEZO2	0	-0.510475261388091	0.599	0.518	0	EX.UL
RAB31	0	-0.51575152691234	0.544	0.584	0	EX.UL
HIF3A	0	-0.517836427666602	0.437	0.418	0	EX.UL
SLCO1C1	0	-0.520267218735098	0.456	0.507	0	EX.UL
LINC00299	0	-0.520735075276841	0.613	0.571	0	EX.UL
OLIG1	0	-0.521235545344042	0.319	0.454	0	EX.UL
ALK	0	-0.528439342978465	0.584	0.567	0	EX.UL
GPR37L1	0	-0.531178559513642	0.355	0.471	0	EX.UL
CA2	0	-0.533879204747019	0.364	0.456	0	EX.UL
PPP1R14A	0	-0.53403824650253	0.337	0.426	0	EX.UL
EGFR	0	-0.543631719261687	0.515	0.465	0	EX.UL
CXCL14	0	-0.54462153931572	0.425	0.465	0	EX.UL
HSP90AA1	0	-0.546581972572232	0.931	0.825	0	EX.UL
EPS8	0	-0.546884091940969	0.588	0.571	0	EX.UL
WLS	0	-0.547268189328779	0.666	0.614	0	EX.UL
PDGFRA	0	-0.549098098849441	0.437	0.513	0	EX.UL
SMOC1	0	-0.555912828834378	0.469	0.547	0	EX.UL
KIAA1211	0	-0.556961505934618	0.514	0.513	0	EX.UL
CABLES1	0	-0.559447888415832	0.545	0.59	0	EX.UL
PCSK5	0	-0.562386106295543	0.653	0.603	0	EX.UL
VWC2	0	-0.564350725279738	0.567	0.619	0	EX.UL
ITPR2	0	-0.564786425641467	0.673	0.572	0	EX.UL
AC233296.1	0	-0.572730475492494	0.453	0.518	0	EX.UL
APBB1IP	0	-0.573860698760944	0.605	0.52	0	EX.UL
ACSS1	0	-0.574341089340381	0.336	0.45	0	EX.UL
TSHZ2	0	-0.587418965532101	0.735	0.551	0	EX.UL
FOXP2	0	-0.587556470256321	0.692	0.671	0	EX.UL
AC008571.2	0	-0.587743312219418	0.468	0.468	0	EX.UL
ERMN	0	-0.588071104572061	0.364	0.457	0	EX.UL
MOG	0	-0.591619199970833	0.458	0.42	0	EX.UL
ANLN	0	-0.602965673966554	0.422	0.485	0	EX.UL
TRIM59	0	-0.603226844517969	0.501	0.494	0	EX.UL
ATP13A4	0	-0.60681209590163	0.571	0.525	0	EX.UL
KLHL5	0	-0.606874966120876	0.598	0.581	0	EX.UL
FGFR3	0	-0.610254042995331	0.383	0.452	0	EX.UL
ADAMTS17	0	-0.611184324160584	0.555	0.533	0	EX.UL
LRRC3B	0	-0.612902016731615	0.739	0.659	0	EX.UL
LINC00511	0	-0.618592542453825	0.641	0.617	0	EX.UL
AL137139.2	0	-0.620101490970736	0.599	0.482	0	EX.UL
GAD2	0	-0.620549753299139	0.451	0.573	0	EX.UL
S100B	0	-0.621216285674456	0.398	0.511	0	EX.UL
SPARCL1	0	-0.621242091310584	0.892	0.781	0	EX.UL
PDZRN4	0	-0.626732247242096	0.541	0.639	0	EX.UL
SST	0	-0.628351180191073	0.646	0.641	0	EX.UL
KCNIP1	0	-0.63077369130841	0.668	0.601	0	EX.UL
FOLH1	0	-0.631742787420035	0.355	0.487	0	EX.UL
TMEM132C	0	-0.635535736136425	0.542	0.537	0	EX.UL
MMD2	0	-0.651213496547459	0.688	0.643	0	EX.UL
OPALIN	0	-0.651514198555179	0.37	0.422	0	EX.UL
PON2	0	-0.651676359998299	0.461	0.456	0	EX.UL
SGCZ	0	-0.652519241818901	0.926	0.78	0	EX.UL
SFMBT2	0	-0.657610455437282	0.818	0.625	0	EX.UL
GJA1	0	-0.658792220163275	0.316	0.413	0	EX.UL
ATP1B2	0	-0.659440292635572	0.491	0.532	0	EX.UL
PLLP	0	-0.659751234094307	0.441	0.469	0	EX.UL
DOCK8	0	-0.660625347370629	0.606	0.548	0	EX.UL
DLX6-AS1	0	-0.663528363562848	0.493	0.556	0	EX.UL
AC114971.1	0	-0.663677771476337	0.561	0.487	0	EX.UL
SLC4A4	0	-0.66628380725063	0.789	0.626	0	EX.UL
AL033523.1	0	-0.670336490959369	0.591	0.476	0	EX.UL
NHSL1	0	-0.67888926043597	0.604	0.557	0	EX.UL
PLPP3	0	-0.67945600615801	0.529	0.499	0	EX.UL
SELENOP	0	-0.694246529267792	0.411	0.445	0	EX.UL
MAG	0	-0.700729488780821	0.363	0.453	0	EX.UL
RELN	0	-0.70823243903779	0.512	0.518	0	EX.UL
LRP1B	0	-0.721912174311053	0.976	0.918	0	EX.UL
AL359091.1	0	-0.727755940967124	0.229	0.372	0	EX.UL
FSTL5	0	-0.734559515905719	0.824	0.746	0	EX.UL
DISC1	0	-0.736893982146603	0.586	0.527	0	EX.UL
B2M	0	-0.742324823406419	0.444	0.6	0	EX.UL
CERCAM	0	-0.744735696596739	0.314	0.424	0	EX.UL
RNASE1	0	-0.744937728507253	0.308	0.497	0	EX.UL
TLE4	0	-0.749985344904928	0.489	0.627	0	EX.UL
SPP1	0	-0.759614181928047	0.309	0.406	0	EX.UL
ABCA8	0	-0.763224797054565	0.444	0.506	0	EX.UL
AC002429.2	0	-0.765440817443725	0.627	0.56	0	EX.UL
SLC5A11	0	-0.766457989953811	0.52	0.533	0	EX.UL
GAD1	0	-0.771810543312203	0.479	0.571	0	EX.UL
MT2A	0	-0.777882276179393	0.431	0.513	0	EX.UL
IL1RAPL2	0	-0.782184451438964	0.715	0.628	0	EX.UL
TOX	0	-0.78755945588737	0.452	0.69	0	EX.UL
COL5A3	0	-0.795275214865759	0.506	0.526	0	EX.UL
GRAMD2B	0	-0.802495981170564	0.453	0.523	0	EX.UL
HS3ST5	0	-0.806031408219431	0.663	0.638	0	EX.UL
LINC01170	0	-0.807741725801248	0.438	0.486	0	EX.UL
PLPPR1	0	-0.812929318298144	0.769	0.65	0	EX.UL
APOE	0	-0.815335708537965	0.42	0.462	0	EX.UL
LUZP2	0	-0.824823569087879	0.888	0.744	0	EX.UL
SLC24A3	0	-0.826131084045328	0.509	0.616	0	EX.UL
VRK2	0	-0.832149143784806	0.614	0.553	0	EX.UL
PARD3B	0	-0.840797796350419	0.479	0.573	0	EX.UL
SLCO1A2	0	-0.843942207465648	0.486	0.499	0	EX.UL
VCAN	0	-0.847404819079122	0.46	0.497	0	EX.UL
CNDP1	0	-0.849838665370583	0.396	0.475	0	EX.UL
ATP1A2	0	-0.855517471523244	0.429	0.531	0	EX.UL
SEMA5A	0	-0.866696319413124	0.621	0.614	0	EX.UL
CLDN11	0	-0.868799769089885	0.519	0.445	0	EX.UL
AC004852.2	0	-0.869318635323363	0.524	0.526	0	EX.UL
PTPRM	0	-0.881433636009698	0.575	0.52	0	EX.UL
CLU	0	-0.897254847794735	0.873	0.782	0	EX.UL
CHST11	0	-0.897886212896352	0.71	0.616	0	EX.UL
LPAR1	0	-0.899671590304315	0.404	0.547	0	EX.UL
FAM107B	0	-0.918502372765978	0.538	0.522	0	EX.UL
PLD5	0	-0.925781426564762	0.591	0.57	0	EX.UL
LINC00609	0	-0.926735611142501	0.584	0.581	0	EX.UL
UGT8	0	-0.933191405416824	0.496	0.521	0	EX.UL
CST3	0	-0.940547311881431	0.337	0.492	0	EX.UL
SLC7A14-AS1	0	-0.94143142766666	0.584	0.579	0	EX.UL
ZNF98	0	-0.942985419096046	0.739	0.634	0	EX.UL
SLC6A1	0	-0.964881168338635	0.477	0.582	0	EX.UL
AC079352.1	0	-0.983964840392494	0.643	0.614	0	EX.UL
NDRG2	0	-0.985433051239533	0.43	0.477	0	EX.UL
GRIP1	0	-0.993687785648796	0.686	0.676	0	EX.UL
PARD3	0	-0.997545226716842	0.496	0.64	0	EX.UL
PLXDC2	0	-0.998336557692015	0.646	0.668	0	EX.UL
DNER	0	-1.00260139861251	0.515	0.644	0	EX.UL
CNP	0	-1.01124587072891	0.414	0.518	0	EX.UL
SCD	0	-1.02381507914874	0.437	0.591	0	EX.UL
LINC01608	0	-1.02640580195641	0.458	0.515	0	EX.UL
CRYAB	0	-1.03726558709595	0.438	0.535	0	EX.UL
CNTNAP4	0	-1.03836734885026	0.582	0.681	0	EX.UL
ENPP2	0	-1.04874390705521	0.653	0.583	0	EX.UL
DOCK5	0	-1.06462634206557	0.446	0.541	0	EX.UL
GLUL	0	-1.066676585604	0.379	0.454	0	EX.UL
LRMDA	0	-1.0681632676114	0.566	0.465	0	EX.UL
SLC9A9	0	-1.08138115813069	0.544	0.641	0	EX.UL
ADGRV1	0	-1.10688028518594	0.616	0.544	0	EX.UL
C10orf90	0	-1.10931791753276	0.535	0.565	0	EX.UL
AC012494.1	0	-1.12388055297825	0.579	0.562	0	EX.UL
KCNH8	0	-1.13335264432243	0.566	0.611	0	EX.UL
OBI1-AS1	0	-1.13695178114773	0.519	0.569	0	EX.UL
APOD	0	-1.14341688567378	0.361	0.581	0	EX.UL
PTN	0	-1.16036456461655	0.574	0.686	0	EX.UL
PITPNC1	0	-1.16917938378852	0.809	0.744	0	EX.UL
MAML2	0	-1.17810243322814	0.583	0.652	0	EX.UL
ARHGAP24	0	-1.18302663563404	0.424	0.542	0	EX.UL
TMEM144	0	-1.20492492387699	0.561	0.583	0	EX.UL
PREX2	0	-1.21797337305495	0.613	0.63	0	EX.UL
TF	0	-1.2201053490355	0.534	0.512	0	EX.UL
DLC1	0	-1.25900713930935	0.607	0.69	0	EX.UL
HPSE2	0	-1.26754580543719	0.583	0.626	0	EX.UL
BCAS1	0	-1.27179734980391	0.543	0.638	0	EX.UL
ZNF385D	0	-1.29828030720726	0.682	0.654	0	EX.UL
MOBP	0	-1.31183572501606	0.523	0.524	0	EX.UL
RBMS3	0	-1.32068490005508	0.59	0.711	0	EX.UL
PTPRZ1	0	-1.36352354128387	0.782	0.718	0	EX.UL
ZNF536	0	-1.37357021257774	0.521	0.635	0	EX.UL
NKAIN3	0	-1.40432293073662	0.632	0.692	0	EX.UL
SOX6	0	-1.44114192644871	0.623	0.605	0	EX.UL
PCDH15	0	-1.47764665037994	0.607	0.667	0	EX.UL
SOX2-OT	0	-1.48780957141221	0.732	0.705	0	EX.UL
FRMD4B	0	-1.48890841409496	0.611	0.65	0	EX.UL
GRIK1	0	-1.49776155348047	0.594	0.627	0	EX.UL
NXPH1	0	-1.54629212419311	0.59	0.593	0	EX.UL
NCKAP5	0	-1.57998735945816	0.601	0.697	0	EX.UL
FBXL7	0	-1.60985406914935	0.665	0.696	0	EX.UL
SPOCK3	0	-1.66706971810131	0.456	0.703	0	EX.UL
ADARB2	0	-1.71503872566131	0.514	0.563	0	EX.UL
MBP	0	-1.73277750631114	0.549	0.639	0	EX.UL
RNF220	0	-1.74271983873871	0.669	0.673	0	EX.UL
PTGDS	0	-1.74878996213092	0.42	0.619	0	EX.UL
GPC5	0	-1.75895885278991	0.534	0.632	0	EX.UL
LHFPL3	0	-1.77231749632547	0.698	0.589	0	EX.UL
NEAT1	0	-1.78490025248365	0.515	0.656	0	EX.UL
SLC1A3	0	-1.89858337763028	0.575	0.639	0	EX.UL
SLC1A2	0	-1.9608555880229	0.796	0.771	0	EX.UL
ST18	0	-2.00475468188127	0.538	0.608	0	EX.UL
PLP1	0	-2.33730177700506	0.392	0.572	0	EX.UL
ERBB4	0	-2.69909348012453	0.669	0.831	0	EX.UL
A2M	4.84678398570263e-321	-0.352259674413306	0.504	0.533	9.69356797140526e-318	EX.UL
CD74	1.42407254075066e-312	-0.308095006070331	0.394	0.384	2.84814508150131e-309	EX.UL
LNCAROD	2.32504043835831e-298	-0.382510700723435	0.527	0.557	4.65008087671663e-295	EX.UL
PTPRC	3.87591118512438e-296	-0.256714912432269	0.459	0.453	7.75182237024875e-293	EX.UL
CACHD1	3.40959098957e-265	-0.349654546458609	0.504	0.491	6.81918197914001e-262	EX.UL
SAMSN1	1.29032746228579e-258	-0.29439268493826	0.423	0.47	2.58065492457158e-255	EX.UL
SLCO2B1	3.41278422203521e-254	-0.295856634585684	0.453	0.481	6.82556844407041e-251	EX.UL
AOAH	7.97763111262261e-249	-0.382294974402888	0.503	0.5	1.59552622252452e-245	EX.UL
AC109466.1	1.6897287856183e-248	-0.277171060804289	0.584	0.52	3.37945757123659e-245	EX.UL
BMPR1B	7.094218949819e-245	-0.254734697800353	0.653	0.578	1.4188437899638e-241	EX.UL
RFX4	2.61110336403751e-238	-0.41443494038254	0.629	0.611	5.22220672807503e-235	EX.UL
INPP4B	8.2800462777018e-224	-0.528385504864165	0.581	0.618	1.65600925554036e-220	EX.UL
HS3ST4	5.30809144249006e-217	-0.340924199446813	0.6	0.635	1.06161828849801e-213	EX.UL
LPAR6	3.8206877559917e-209	-0.260184076649045	0.457	0.464	7.64137551198339e-206	EX.UL
INPP5D	2.20657862610651e-204	-0.296153104561744	0.531	0.502	4.41315725221301e-201	EX.UL
LINC01374	5.54084299009637e-113	-0.282846671402199	0.632	0.597	1.10816859801927e-109	EX.UL
ELAVL2	4.36888805461233e-107	-0.254350700780851	0.696	0.665	8.73777610922467e-104	EX.UL
PLP1	0	3.17903841624144	0.984	0.461	0	OLI.1
ST18	0	3.00471722066472	0.966	0.532	0	OLI.1
RNF220	0	2.66581804717156	0.966	0.622	0	OLI.1
MBP	0	2.62415611178898	0.979	0.562	0	OLI.1
MOBP	0	2.3902163367268	0.885	0.463	0	OLI.1
TF	0	2.31825961918946	0.848	0.46	0	OLI.1
FRMD4B	0	2.19154096654754	0.907	0.597	0	OLI.1
AC012494.1	0	2.14818934468984	0.824	0.521	0	OLI.1
ENPP2	0	2.11312499863828	0.813	0.56	0	OLI.1
TMEM144	0	2.1080995910181	0.833	0.536	0	OLI.1
LINC01608	0	2.08992827176216	0.766	0.459	0	OLI.1
SLC7A14-AS1	0	2.02517001387267	0.781	0.546	0	OLI.1
KCNH8	0	1.95512380121367	0.817	0.566	0	OLI.1
C10orf90	0	1.92119973992441	0.807	0.518	0	OLI.1
CNP	0	1.91996611017031	0.784	0.45	0	OLI.1
CLDN11	0	1.89337523140546	0.714	0.416	0	OLI.1
FAM107B	0	1.87948097717541	0.787	0.481	0	OLI.1
DOCK5	0	1.86608389461501	0.786	0.478	0	OLI.1
CRYAB	0	1.86328501295086	0.776	0.473	0	OLI.1
SCD	0	1.86120261544687	0.781	0.524	0	OLI.1
UGT8	0	1.81981745942974	0.762	0.474	0	OLI.1
CNDP1	0	1.80827726375296	0.711	0.418	0	OLI.1
LINC00609	0	1.78526602428895	0.83	0.539	0	OLI.1
BCAS1	0	1.73888138004568	0.844	0.582	0	OLI.1
SLC5A11	0	1.73205897316803	0.72	0.499	0	OLI.1
SLCO1A2	0	1.7135507637749	0.702	0.462	0	OLI.1
ABCA8	0	1.69370564724258	0.703	0.459	0	OLI.1
SPOCK3	0	1.68576939078937	0.938	0.608	0	OLI.1
VRK2	0	1.68533770020323	0.787	0.527	0	OLI.1
LPAR1	0	1.68299138996519	0.715	0.486	0	OLI.1
RNASE1	0	1.67221273762296	0.768	0.409	0	OLI.1
MAG	0	1.64552034495515	0.662	0.398	0	OLI.1
CERCAM	0	1.6223592431727	0.668	0.358	0	OLI.1
AL359091.1	0	1.61426334284383	0.602	0.301	0	OLI.1
OPALIN	0	1.56613473376693	0.671	0.368	0	OLI.1
PTGDS	0	1.56554263862226	0.92	0.524	0	OLI.1
ERMN	0	1.51978202829918	0.732	0.39	0	OLI.1
APOD	0	1.51091453760425	0.814	0.493	0	OLI.1
SELENOP	0	1.50478686731107	0.614	0.409	0	OLI.1
FOLH1	0	1.50246593595061	0.713	0.419	0	OLI.1
PCSK6	0	1.49561987421155	0.732	0.559	0	OLI.1
TRIM59	0	1.48892208468642	0.706	0.46	0	OLI.1
AL033523.1	0	1.48708025438365	0.762	0.453	0	OLI.1
LINC01170	0	1.46961513123617	0.638	0.45	0	OLI.1
ANLN	0	1.45269675773208	0.633	0.446	0	OLI.1
AC079352.1	0	1.45048812631177	0.763	0.595	0	OLI.1
MOG	0	1.45014224292942	0.593	0.399	0	OLI.1
ZNF536	0	1.43663915666233	0.814	0.579	0	OLI.1
HS3ST5	0	1.35239084183959	0.798	0.617	0	OLI.1
SPP1	0	1.34033194376899	0.611	0.35	0	OLI.1
AC008571.2	0	1.3347573466881	0.472	0.467	0	OLI.1
NCKAP5	0	1.33346449988674	0.818	0.655	0	OLI.1
CNTNAP4	0	1.32364178915208	0.799	0.639	0	OLI.1
PLLP	0	1.31505261873473	0.611	0.438	0	OLI.1
PPP1R14A	0	1.31126612965	0.486	0.396	0	OLI.1
PIEZO2	0	1.20483942141334	0.586	0.525	0	OLI.1
CA2	0	1.20000334101478	0.629	0.407	0	OLI.1
LINC00320	0	1.1719800400569	0.584	0.487	0	OLI.1
AC090015.1	0	1.14385284793053	0.508	0.447	0	OLI.1
LINC00844	0	1.13587547752774	0.517	0.409	0	OLI.1
PTPRK	0	1.08632738194018	0.874	0.733	0	OLI.1
LINC01630	0	1.07096586814598	0.573	0.474	0	OLI.1
LRP2	0	1.0501210106803	0.507	0.396	0	OLI.1
ITGA2	0	0.982628253116201	0.505	0.398	0	OLI.1
DLC1	0	0.968718597976951	0.799	0.653	0	OLI.1
TLE4	0	0.948475757365832	0.713	0.582	0	OLI.1
FBXL7	0	0.946321080768642	0.8	0.672	0	OLI.1
SOX2-OT	0	0.927295886493122	0.856	0.686	0	OLI.1
S100B	0	0.900912142680732	0.638	0.464	0	OLI.1
NEAT1	0	0.881635535606817	0.828	0.595	0	OLI.1
TUBA1A	0	0.879876269882613	0.766	0.76	0	OLI.1
AL078590.2	0	0.875577290456771	0.593	0.393	0	OLI.1
PCDH9-AS2	0	0.748318419695001	0.754	0.741	0	OLI.1
LINC01505	0	0.741733949145898	0.496	0.535	0	OLI.1
LAMA2	0	0.7390359363837	0.476	0.495	0	OLI.1
OLIG1	0	0.717161489083382	0.428	0.428	0	OLI.1
LURAP1L-AS1	0	0.706472278998812	0.379	0.408	0	OLI.1
CHRM5	0	0.699663854635503	0.646	0.452	0	OLI.1
TXNIP	0	0.693366068395985	0.469	0.366	0	OLI.1
PLPPR1	0	0.644894998287989	0.733	0.662	0	OLI.1
LGR5	0	0.629133146041215	0.497	0.441	0	OLI.1
SVEP1	0	0.604416342948223	0.351	0.52	0	OLI.1
SEMA3C	0	0.594785032520949	0.668	0.588	0	OLI.1
SLC9A9	0	0.572812191291889	0.719	0.606	0	OLI.1
HEPN1	0	0.524392325298293	0.553	0.4	0	OLI.1
AP002370.2	0	0.523429355500823	0.664	0.654	0	OLI.1
ADAMTS18	0	0.505507618906262	0.55	0.492	0	OLI.1
AL392086.3	0	0.502579894674999	0.639	0.539	0	OLI.1
PROX1	0	0.490538523006076	0.536	0.453	0	OLI.1
PLXDC2	0	0.484519089418478	0.701	0.658	0	OLI.1
PTN	0	0.445353458148465	0.78	0.645	0	OLI.1
AC233296.1	0	0.43851501027979	0.584	0.492	0	OLI.1
AL158077.2	0	0.436066777530746	0.53	0.541	0	OLI.1
PDE1A	0	0.435321459016281	0.726	0.715	0	OLI.1
ROR1	0	0.434736261863277	0.484	0.548	0	OLI.1
STXBP6	0	0.42044058444988	0.607	0.544	0	OLI.1
APOLD1	0	0.419160676169922	0.427	0.439	0	OLI.1
PCA3	0	0.41829468228331	0.319	0.447	0	OLI.1
PBX3	0	0.416127575547704	0.475	0.52	0	OLI.1
NECAB1	0	0.383720101466003	0.682	0.69	0	OLI.1
LINC01572	0	0.380793312573569	0.469	0.505	0	OLI.1
SPANXA2-OT1	0	0.37910484203582	0.535	0.551	0	OLI.1
LINC01099	0	0.374549919282808	0.367	0.472	0	OLI.1
AC116362.1	0	0.357750382376768	0.287	0.473	0	OLI.1
AGMO	0	0.350941042388872	0.326	0.433	0	OLI.1
LINC01445	0	0.350513166485404	0.411	0.414	0	OLI.1
AC069228.1	0	0.345272605299844	0.436	0.609	0	OLI.1
PLD5	0	0.334385426663629	0.595	0.57	0	OLI.1
PON2	0	0.328907384572505	0.449	0.458	0	OLI.1
ADAMTSL3	0	0.325502653668158	0.54	0.571	0	OLI.1
PROX1-AS1	0	0.316888289400993	0.581	0.405	0	OLI.1
CHODL	0	0.311691587116255	0.554	0.489	0	OLI.1
SPARC	0	0.311355245438269	0.642	0.603	0	OLI.1
HSPA1A	0	0.310727177847774	0.356	0.585	0	OLI.1
ELOVL7	0	0.300368950703053	0.498	0.553	0	OLI.1
AP000282.1	0	0.29991525603278	0.343	0.408	0	OLI.1
AC113414.1	0	0.283253679761774	0.599	0.529	0	OLI.1
IFNG-AS1	0	0.276958139651602	0.624	0.436	0	OLI.1
TUBB4A	0	0.276217970337259	0.463	0.672	0	OLI.1
NDRG2	0	0.273929407316116	0.429	0.475	0	OLI.1
LINC02073	0	0.270486355685481	0.458	0.453	0	OLI.1
PWRN1	0	0.269951555387659	0.472	0.638	0	OLI.1
GLUL	0	0.268721530995669	0.446	0.439	0	OLI.1
ITM2A	0	0.267387769054936	0.301	0.356	0	OLI.1
AP1S2	0	0.261216564135935	0.606	0.481	0	OLI.1
B2M	0	0.256490916274418	0.626	0.561	0	OLI.1
UBB	0	0.255873316934355	0.565	0.699	0	OLI.1
SAMMSON	0	0.251789536895438	0.435	0.445	0	OLI.1
COL12A1	0	-0.250744930252541	0.361	0.536	0	OLI.1
AL596087.2	0	-0.251551546683954	0.467	0.621	0	OLI.1
PHLDB2	0	-0.251848643740192	0.316	0.638	0	OLI.1
CX3CR1	0	-0.251851865196739	0.71	0.379	0	OLI.1
AL024495.1	0	-0.25188014339863	0.499	0.625	0	OLI.1
ANGPTL4	0	-0.252341222232126	0.348	0.439	0	OLI.1
TBXAS1	0	-0.252635454076378	0.397	0.5	0	OLI.1
CLEC2L	0	-0.253771533991347	0.4	0.616	0	OLI.1
ITGA8	0	-0.254739702472795	0.582	0.503	0	OLI.1
LINC02712	0	-0.255444417541398	0.183	0.493	0	OLI.1
PLCE1	0	-0.256152342396118	0.496	0.49	0	OLI.1
MIR646HG	0	-0.256904493808172	0.466	0.554	0	OLI.1
PPARG	0	-0.257059925700988	0.607	0.592	0	OLI.1
LINC02398	0	-0.257575560757954	0.244	0.476	0	OLI.1
CDH6	0	-0.258004590296706	0.55	0.626	0	OLI.1
AC005400.1	0	-0.258498363191186	0.634	0.619	0	OLI.1
LRTM1	0	-0.259004174041268	0.617	0.457	0	OLI.1
AC005906.2	0	-0.259081065317952	0.377	0.553	0	OLI.1
AC097518.2	0	-0.259137889549241	0.265	0.504	0	OLI.1
ATP8B1	0	-0.259796133605996	0.519	0.617	0	OLI.1
FLI1	0	-0.260353600006736	0.539	0.503	0	OLI.1
PCSK1	0	-0.260873046981917	0.51	0.654	0	OLI.1
PCDH8	0	-0.261645207163217	0.057	0.527	0	OLI.1
CALM2	0	-0.261809993928799	0.786	0.903	0	OLI.1
AC021613.1	0	-0.262755967256228	0.524	0.509	0	OLI.1
ADAMTS3	0	-0.263275063867757	0.694	0.549	0	OLI.1
CRTAC1	0	-0.264470536532529	0.316	0.539	0	OLI.1
AC130650.1	0	-0.264866070218283	0.211	0.564	0	OLI.1
FOS	0	-0.266347165820872	0.534	0.664	0	OLI.1
AL596451.1	0	-0.267120316230675	0.275	0.576	0	OLI.1
EEF1A2	0	-0.267830872364682	0.248	0.511	0	OLI.1
AC099792.1	0	-0.267954324283304	0.318	0.515	0	OLI.1
ARHGAP6	0	-0.268168937437769	0.361	0.568	0	OLI.1
AC093523.1	0	-0.268502004275532	0.408	0.482	0	OLI.1
CTXN1	0	-0.268560637227827	0.59	0.576	0	OLI.1
HTR2C	0	-0.269191752087475	0.135	0.534	0	OLI.1
EMX2	0	-0.269709179107953	0.555	0.42	0	OLI.1
HES1	0	-0.270297366771685	0.094	0.568	0	OLI.1
ADAMTS6	0	-0.270303070839901	0.449	0.569	0	OLI.1
SLC8A1-AS1	0	-0.273225052287621	0.329	0.569	0	OLI.1
EPAS1	0	-0.273316969436121	0.369	0.544	0	OLI.1
TAC1	0	-0.273768880068309	0.185	0.51	0	OLI.1
GOT1	0	-0.274034105947902	0.376	0.653	0	OLI.1
PDGFRB	0	-0.274420408991407	0.409	0.372	0	OLI.1
TUBB4B	0	-0.275330926429269	0.388	0.566	0	OLI.1
TLL1	0	-0.275698507567163	0.574	0.57	0	OLI.1
ANOS1	0	-0.27581909970903	0.468	0.523	0	OLI.1
TGFB2	0	-0.276706270714449	0.13	0.524	0	OLI.1
MPP7	0	-0.278215081913233	0.524	0.554	0	OLI.1
SLC38A11	0	-0.278667415825388	0.292	0.446	0	OLI.1
SLC2A3	0	-0.278885543925257	0.607	0.602	0	OLI.1
YAP1	0	-0.279532712071085	0.174	0.464	0	OLI.1
SEMA3A	0	-0.280539783627698	0.18	0.507	0	OLI.1
SLC35F4	0	-0.280568439947064	0.555	0.547	0	OLI.1
MIR4435-2HG	0	-0.282260885611476	0.365	0.581	0	OLI.1
AL109930.1	0	-0.282528157912538	0.171	0.56	0	OLI.1
AC011246.1	0	-0.282769607292756	0.58	0.533	0	OLI.1
BNC2	0	-0.282796036716952	0.526	0.471	0	OLI.1
TMEM132C	0	-0.284499967491429	0.41	0.56	0	OLI.1
LINC01202	0	-0.284702089580492	0.606	0.592	0	OLI.1
LRATD1	0	-0.28478326687181	0.496	0.567	0	OLI.1
ST8SIA4	0	-0.285064487459434	0.529	0.644	0	OLI.1
AC073332.1	0	-0.285182728955516	0.397	0.625	0	OLI.1
CALCRL	0	-0.285353308167519	0.484	0.534	0	OLI.1
AC013652.1	0	-0.285591007969925	0.213	0.529	0	OLI.1
LYN	0	-0.286049712686294	0.345	0.526	0	OLI.1
MT-ND4L	0	-0.286160322171511	0.297	0.615	0	OLI.1
AC008591.1	0	-0.286482531473386	0.53	0.636	0	OLI.1
AP1S1	0	-0.287555712858848	0.348	0.622	0	OLI.1
EFHD2	0	-0.287631823067029	0.37	0.508	0	OLI.1
AC132803.1	0	-0.288270892661675	0.381	0.433	0	OLI.1
VIP	0	-0.289412785689301	0.601	0.427	0	OLI.1
ANKRD30B	0	-0.289485521261361	0.513	0.665	0	OLI.1
AC110023.1	0	-0.289814695868317	0.096	0.47	0	OLI.1
NXPH2	0	-0.290868072603367	0.227	0.519	0	OLI.1
LINC01090	0	-0.290952886551807	0.736	0.634	0	OLI.1
PRKG2	0	-0.290993711218585	0.633	0.659	0	OLI.1
AL445250.1	0	-0.291665742298687	0.283	0.593	0	OLI.1
ZBTB7C	0	-0.292193845466715	0.044	0.526	0	OLI.1
ABCB1	0	-0.292812209793608	0.618	0.513	0	OLI.1
PIK3R3	0	-0.292919999734627	0.435	0.571	0	OLI.1
PRDM16	0	-0.292988021565494	0.674	0.495	0	OLI.1
ETNPPL	0	-0.293485533954657	0.081	0.453	0	OLI.1
GABRG3-AS1	0	-0.293710276388172	0.097	0.591	0	OLI.1
AC091078.1	0	-0.293866134773744	0.488	0.488	0	OLI.1
MLC1	0	-0.294092888011282	0.374	0.501	0	OLI.1
SLC7A5	0	-0.295646679477881	0.335	0.558	0	OLI.1
SLCO2B1	0	-0.296529973541086	0.506	0.47	0	OLI.1
COL9A1	0	-0.296811169213964	0.499	0.494	0	OLI.1
LINC02217	0	-0.297123679011381	0.595	0.606	0	OLI.1
FAM107A	0	-0.297553514512873	0.228	0.414	0	OLI.1
NRIP3	0	-0.298000118407703	0.288	0.544	0	OLI.1
CD74	0	-0.29852382902746	0.187	0.42	0	OLI.1
TCERG1L	0	-0.299250444543288	0.557	0.587	0	OLI.1
EYA1	0	-0.301232878618678	0.247	0.488	0	OLI.1
FKBP1A	0	-0.301791316580994	0.42	0.6	0	OLI.1
HPCAL1	0	-0.302615543188163	0.543	0.574	0	OLI.1
SEC24D	0	-0.303643638387266	0.149	0.531	0	OLI.1
RSPO2	0	-0.303899361317536	0.286	0.493	0	OLI.1
MCHR2	0	-0.304217853907149	0.569	0.658	0	OLI.1
LAMB1	0	-0.305013738709427	0.347	0.599	0	OLI.1
THSD7B	0	-0.305194478555026	0.104	0.557	0	OLI.1
FRMD6	0	-0.305847682799755	0.325	0.588	0	OLI.1
CSF2RA	0	-0.306383384038107	0.364	0.503	0	OLI.1
NAP1L5	0	-0.30733956076622	0.241	0.571	0	OLI.1
MIR2052HG	0	-0.307441406425035	0.484	0.571	0	OLI.1
CSF1R	0	-0.307665511229355	0.4	0.478	0	OLI.1
NR2F2-AS1	0	-0.307949309678413	0.194	0.581	0	OLI.1
RUNX1	0	-0.308082463221493	0.363	0.453	0	OLI.1
TRPC4	0	-0.309133193172157	0.35	0.645	0	OLI.1
TBR1	0	-0.309979370277933	0.575	0.531	0	OLI.1
SULF2	0	-0.310039653865437	0.508	0.549	0	OLI.1
CEMIP	0	-0.31005308536829	0.368	0.523	0	OLI.1
ALDH1L1	0	-0.311004405417994	0.43	0.438	0	OLI.1
AL391840.1	0	-0.311093132202246	0.528	0.645	0	OLI.1
LINC02296	0	-0.311205309582531	0.302	0.585	0	OLI.1
NTN4	0	-0.311748184113384	0.438	0.545	0	OLI.1
AL033504.1	0	-0.312037663555339	0.111	0.621	0	OLI.1
USP9Y	0	-0.312111853777042	0.555	0.66	0	OLI.1
MDH1	0	-0.312770477257195	0.492	0.692	0	OLI.1
A2M	0	-0.312829870859627	0.581	0.518	0	OLI.1
YWHAB	0	-0.313742123904317	0.496	0.745	0	OLI.1
SFMBT2	0	-0.314524151437641	0.528	0.684	0	OLI.1
MT-ND5	0	-0.316007686445634	0.538	0.698	0	OLI.1
TUBB2B	0	-0.31702205843938	0.365	0.535	0	OLI.1
GABRG1	0	-0.317738068207856	0.516	0.619	0	OLI.1
ANK1	0	-0.318475665639927	0.463	0.496	0	OLI.1
COL25A1	0	-0.319280729057757	0.554	0.551	0	OLI.1
LINC01197	0	-0.319320885386768	0.337	0.515	0	OLI.1
PRELID2	0	-0.320158313327886	0.559	0.516	0	OLI.1
ATP6AP2	0	-0.321245879025767	0.489	0.707	0	OLI.1
AC008014.1	0	-0.321785590031073	0.447	0.528	0	OLI.1
C9orf16	0	-0.322635162856607	0.411	0.631	0	OLI.1
AC104827.1	0	-0.323053160878524	0.426	0.598	0	OLI.1
FAM189A2	0	-0.32449493054676	0.195	0.474	0	OLI.1
VEGFA	0	-0.324811936344908	0.304	0.555	0	OLI.1
IGF1	0	-0.324935585185549	0.669	0.61	0	OLI.1
LINC02223	0	-0.325082623950141	0.266	0.542	0	OLI.1
SEMA6D	0	-0.325280632344343	0.388	0.698	0	OLI.1
ABCC4	0	-0.326597719681251	0.423	0.5	0	OLI.1
COBLL1	0	-0.327769337187793	0.694	0.54	0	OLI.1
AL138828.1	0	-0.328027687173015	0.529	0.59	0	OLI.1
EYA2	0	-0.328198030963184	0.323	0.601	0	OLI.1
MSC-AS1	0	-0.329353941984036	0.134	0.531	0	OLI.1
F11-AS1	0	-0.329638947364005	0.478	0.533	0	OLI.1
CCDC85B	0	-0.330940123364368	0.448	0.633	0	OLI.1
BEX5	0	-0.33098080587212	0.522	0.673	0	OLI.1
LYNX1	0	-0.331103784621013	0.37	0.615	0	OLI.1
CHRM2	0	-0.331109156491037	0.611	0.671	0	OLI.1
GFAP	0	-0.331148710656132	0.385	0.361	0	OLI.1
STON2	0	-0.331197804387808	0.598	0.494	0	OLI.1
LINC01811	0	-0.331224714343424	0.264	0.597	0	OLI.1
ARHGAP29	0	-0.331959980639194	0.479	0.628	0	OLI.1
CA8	0	-0.33242573286029	0.596	0.501	0	OLI.1
SLIT2	0	-0.332664510710375	0.32	0.642	0	OLI.1
CYCS	0	-0.3335314367885	0.558	0.697	0	OLI.1
ATP6V1G2	0	-0.334523292285585	0.533	0.656	0	OLI.1
GALNT14	0	-0.334531982513349	0.634	0.639	0	OLI.1
AC117453.1	0	-0.334560334715011	0.528	0.674	0	OLI.1
MIR4300HG	0	-0.335347274785268	0.243	0.557	0	OLI.1
CPED1	0	-0.336510424463219	0.509	0.445	0	OLI.1
TPI1	0	-0.336522083596876	0.529	0.721	0	OLI.1
ARHGAP15	0	-0.337271298112372	0.616	0.551	0	OLI.1
MRVI1	0	-0.337441006555636	0.166	0.525	0	OLI.1
PRRX1	0	-0.338854019926635	0.334	0.483	0	OLI.1
TMEM196	0	-0.341108346286186	0.139	0.593	0	OLI.1
AL445623.2	0	-0.34165106686373	0.614	0.566	0	OLI.1
OAZ1	0	-0.343990356046619	0.473	0.726	0	OLI.1
SCHLAP1	0	-0.345994537641432	0.701	0.643	0	OLI.1
MIR4500HG	0	-0.347104163532219	0.192	0.602	0	OLI.1
LINC01374	0	-0.347209313325838	0.685	0.59	0	OLI.1
LINC01331	0	-0.347435019418592	0.486	0.635	0	OLI.1
INPP5D	0	-0.348326198638298	0.341	0.536	0	OLI.1
IGFBP7	0	-0.349204326959653	0.335	0.505	0	OLI.1
DNAH14	0	-0.350847848541738	0.428	0.591	0	OLI.1
AC124854.1	0	-0.351947303388477	0.353	0.598	0	OLI.1
AL356295.1	0	-0.352076150005474	0.113	0.551	0	OLI.1
CNTNAP3B	0	-0.352228673348738	0.72	0.638	0	OLI.1
HSPB1	0	-0.353155532347315	0.443	0.486	0	OLI.1
CKB	0	-0.35507461196093	0.554	0.793	0	OLI.1
AC011995.2	0	-0.355886608435374	0.27	0.606	0	OLI.1
MIR3681HG	0	-0.355892220936076	0.117	0.521	0	OLI.1
PART1	0	-0.357111654271305	0.506	0.603	0	OLI.1
SLC25A18	0	-0.357852367252842	0.263	0.409	0	OLI.1
ZBBX	0	-0.358099807724199	0.168	0.604	0	OLI.1
TUBA4A	0	-0.358108995458284	0.464	0.616	0	OLI.1
PFN2	0	-0.358287806984769	0.499	0.679	0	OLI.1
PKN2-AS1	0	-0.358657256276449	0.548	0.602	0	OLI.1
AC087280.2	0	-0.361049594375555	0.614	0.696	0	OLI.1
ENO1	0	-0.361423081506	0.4	0.681	0	OLI.1
RASGRP1	0	-0.361770237098215	0.173	0.675	0	OLI.1
AC008574.1	0	-0.362042350717743	0.724	0.615	0	OLI.1
C3	0	-0.363267764441924	0.162	0.474	0	OLI.1
COL19A1	0	-0.364267139246747	0.463	0.64	0	OLI.1
AFF2	0	-0.364271308308057	0.199	0.563	0	OLI.1
CEND1	0	-0.364646687641859	0.407	0.533	0	OLI.1
MYO1B	0	-0.364802825928093	0.372	0.675	0	OLI.1
CHRM3-AS2	0	-0.364907110111414	0.388	0.619	0	OLI.1
PHACTR2	0	-0.365892570104997	0.44	0.614	0	OLI.1
CDH22	0	-0.367188637243725	0.322	0.553	0	OLI.1
SLC30A3	0	-0.368247831729535	0.227	0.6	0	OLI.1
ZFPM2-AS1	0	-0.369135815478058	0.353	0.554	0	OLI.1
LINC01748	0	-0.370092567562421	0.407	0.596	0	OLI.1
DNAH6	0	-0.370492997211972	0.267	0.565	0	OLI.1
HS3ST2	0	-0.372306324328127	0.494	0.586	0	OLI.1
LRP1B	0	-0.37261465143294	0.908	0.933	0	OLI.1
CDH7	0	-0.373316285254347	0.499	0.628	0	OLI.1
LDHA	0	-0.373596064273005	0.255	0.614	0	OLI.1
NEFM	0	-0.373922324835998	0.47	0.608	0	OLI.1
DIRC3	0	-0.374066799697609	0.538	0.562	0	OLI.1
MLLT11	0	-0.37416709102922	0.586	0.67	0	OLI.1
AC110614.1	0	-0.374494281980871	0.067	0.529	0	OLI.1
AC092902.4	0	-0.374548346871552	0.49	0.599	0	OLI.1
DGKH	0	-0.374815242583602	0.235	0.625	0	OLI.1
LNCAROD	0	-0.375776932042289	0.497	0.561	0	OLI.1
EGR1	0	-0.375903033719947	0.374	0.734	0	OLI.1
COL5A2	0	-0.376314618947178	0.508	0.574	0	OLI.1
HUNK	0	-0.376713594536855	0.341	0.6	0	OLI.1
OTOGL	0	-0.376809207859922	0.665	0.643	0	OLI.1
GLRA3	0	-0.376891056542015	0.447	0.67	0	OLI.1
BEX3	0	-0.379236345221558	0.652	0.807	0	OLI.1
AC027288.3	0	-0.379947112567197	0.593	0.59	0	OLI.1
VAV3	0	-0.380270690971156	0.667	0.525	0	OLI.1
LINC00507	0	-0.380514657385336	0.438	0.658	0	OLI.1
CAMK2D	0	-0.381188530583598	0.417	0.707	0	OLI.1
ADAM28	0	-0.381324744714117	0.329	0.501	0	OLI.1
PVT1	0	-0.381609323515571	0.451	0.575	0	OLI.1
ADAMTSL1	0	-0.382451634580307	0.664	0.525	0	OLI.1
PTK2B	0	-0.384756946329838	0.352	0.522	0	OLI.1
CNTN6	0	-0.385213202556207	0.463	0.64	0	OLI.1
GSG1L	0	-0.386226370070255	0.346	0.642	0	OLI.1
RPL31	0	-0.390165959368528	0.661	0.809	0	OLI.1
ANKRD33B	0	-0.39111430345428	0.465	0.633	0	OLI.1
AC008696.2	0	-0.392471810843266	0.1	0.61	0	OLI.1
AC092422.1	0	-0.392669363272935	0.169	0.624	0	OLI.1
STAT4	0	-0.393535511913834	0.224	0.525	0	OLI.1
ATP13A4	0	-0.395847113804924	0.558	0.53	0	OLI.1
PDE3A	0	-0.396705388194604	0.724	0.6	0	OLI.1
VAMP2	0	-0.397295355005557	0.467	0.793	0	OLI.1
AC090579.1	0	-0.400425493124189	0.446	0.593	0	OLI.1
SLC5A4-AS1	0	-0.400502232778664	0.362	0.625	0	OLI.1
DACH1	0	-0.400931168282009	0.349	0.635	0	OLI.1
SPHKAP	0	-0.402045697531503	0.63	0.657	0	OLI.1
VDAC1	0	-0.403839040948756	0.404	0.694	0	OLI.1
FAM3C	0	-0.405930796894294	0.4	0.624	0	OLI.1
TUBB	0	-0.406170876981997	0.334	0.65	0	OLI.1
ALDH1A1	0	-0.406179328340404	0.639	0.566	0	OLI.1
TMEM163	0	-0.407921538766471	0.533	0.588	0	OLI.1
SAMD5	0	-0.407987572276131	0.588	0.639	0	OLI.1
PGAM1	0	-0.410377351067115	0.462	0.687	0	OLI.1
AC008691.1	0	-0.410840455170519	0.451	0.543	0	OLI.1
BCL11B	0	-0.411224047503462	0.541	0.503	0	OLI.1
GNA14	0	-0.411451644405152	0.229	0.512	0	OLI.1
SNTB2	0	-0.412076333679124	0.437	0.655	0	OLI.1
RAB31	0	-0.413970664041255	0.53	0.585	0	OLI.1
VGF	0	-0.414089091075319	0.356	0.66	0	OLI.1
GNG3	0	-0.414991318704135	0.464	0.723	0	OLI.1
CALN1	0	-0.415484515509306	0.529	0.71	0	OLI.1
ALDOC	0	-0.415780059832607	0.351	0.604	0	OLI.1
CHGB	0	-0.417345086848266	0.523	0.71	0	OLI.1
NAP1L2	0	-0.418357535968537	0.483	0.643	0	OLI.1
CCDC3	0	-0.419779048136555	0.396	0.597	0	OLI.1
GHR	0	-0.420001123850183	0.463	0.608	0	OLI.1
ARHGAP42	0	-0.421580391303908	0.408	0.511	0	OLI.1
CRYM	0	-0.422651650826171	0.435	0.631	0	OLI.1
CDH8	0	-0.423063297254248	0.55	0.747	0	OLI.1
NRP1	0	-0.423274789117958	0.23	0.578	0	OLI.1
ANKFN1	0	-0.423517987859278	0.318	0.596	0	OLI.1
PCP4	0	-0.423607052254598	0.342	0.682	0	OLI.1
PLCXD3	0	-0.424130283237201	0.349	0.514	0	OLI.1
TTTY14	0	-0.424483418273082	0.538	0.685	0	OLI.1
MAF	0	-0.42582780981554	0.258	0.489	0	OLI.1
NGRN	0	-0.42725138887833	0.439	0.655	0	OLI.1
GLI3	0	-0.430978723192705	0.214	0.53	0	OLI.1
AC091885.2	0	-0.431163002088113	0.448	0.605	0	OLI.1
PARM1	0	-0.431940105902046	0.43	0.589	0	OLI.1
ATP8B4	0	-0.432210488128602	0.408	0.539	0	OLI.1
RELN	0	-0.43222121881998	0.316	0.551	0	OLI.1
FYB1	0	-0.433036793336604	0.051	0.405	0	OLI.1
PCSK1N	0	-0.433582405717945	0.312	0.625	0	OLI.1
BTBD11	0	-0.438600743735423	0.178	0.51	0	OLI.1
LRRK1	0	-0.441014488108474	0.688	0.553	0	OLI.1
LINC02389	0	-0.441356159093496	0.372	0.632	0	OLI.1
LINC01122	0	-0.441824532577212	0.569	0.706	0	OLI.1
KCTD1	0	-0.442405501338531	0.541	0.666	0	OLI.1
AC093607.1	0	-0.444770236196451	0.482	0.655	0	OLI.1
RANBP3L	0	-0.444843141367442	0.513	0.476	0	OLI.1
MCC	0	-0.44677145666962	0.577	0.579	0	OLI.1
ANKRD34C-AS1	0	-0.446904345343242	0.576	0.62	0	OLI.1
WIF1	0	-0.447005775194608	0.334	0.503	0	OLI.1
AC053513.1	0	-0.447346486218798	0.494	0.546	0	OLI.1
UBASH3B	0	-0.450057931983405	0.365	0.556	0	OLI.1
BX284613.2	0	-0.450222318709574	0.434	0.658	0	OLI.1
ETV1	0	-0.452068241083883	0.519	0.659	0	OLI.1
CXCL14	0	-0.453161584333282	0.495	0.452	0	OLI.1
MGST1	0	-0.453318782998612	0.211	0.517	0	OLI.1
ESRRG	0	-0.453503346928765	0.324	0.768	0	OLI.1
GRIK3	0	-0.453731464442134	0.371	0.654	0	OLI.1
HOPX	0	-0.454578827057987	0.334	0.597	0	OLI.1
TNS3	0	-0.457971850408882	0.227	0.485	0	OLI.1
CHGA	0	-0.458095838981643	0.248	0.578	0	OLI.1
KHDRBS2-OT	0	-0.459575876135084	0.262	0.624	0	OLI.1
P2RY14	0	-0.460455571781531	0.409	0.595	0	OLI.1
EIF4A2	0	-0.460828490462874	0.46	0.753	0	OLI.1
SNCA	0	-0.461208993567651	0.36	0.772	0	OLI.1
ALK	0	-0.461264068931713	0.602	0.565	0	OLI.1
SIDT1	0	-0.46140524401224	0.377	0.596	0	OLI.1
SLC7A11	0	-0.463195004650591	0.328	0.488	0	OLI.1
ZFP36L1	0	-0.465038825090645	0.483	0.506	0	OLI.1
SCG5	0	-0.467848306444294	0.539	0.77	0	OLI.1
NRN1	0	-0.468279216200594	0.406	0.652	0	OLI.1
UQCRH	0	-0.46833801226561	0.562	0.738	0	OLI.1
VWC2L	0	-0.469003456402276	0.334	0.564	0	OLI.1
SLC1A3	0	-0.469699765737336	0.721	0.611	0	OLI.1
P2RY12	0	-0.472116361786456	0.358	0.458	0	OLI.1
SCN1A-AS1	0	-0.472256575058384	0.166	0.563	0	OLI.1
LINC02232	0	-0.472994570991392	0.358	0.595	0	OLI.1
LINC00499	0	-0.473733465576347	0.255	0.471	0	OLI.1
ADRA1A	0	-0.475394542193609	0.567	0.592	0	OLI.1
HSPH1	0	-0.476148190350834	0.593	0.739	0	OLI.1
PCSK5	0	-0.477412627168952	0.618	0.612	0	OLI.1
F3	0	-0.477622198829928	0.162	0.516	0	OLI.1
BCAN	0	-0.477784697887692	0.436	0.493	0	OLI.1
MEGF11	0	-0.479509100866202	0.29	0.49	0	OLI.1
COL24A1	0	-0.480301046737053	0.47	0.699	0	OLI.1
EPHA7	0	-0.481358431454408	0.681	0.626	0	OLI.1
ARHGAP31	0	-0.481959940288106	0.352	0.583	0	OLI.1
AC073365.1	0	-0.483075737089136	0.371	0.568	0	OLI.1
MERTK	0	-0.485437720130264	0.235	0.497	0	OLI.1
PLCH1	0	-0.48904324800925	0.414	0.532	0	OLI.1
NIPAL2	0	-0.489502105044238	0.25	0.584	0	OLI.1
AP2M1	0	-0.490686014169792	0.287	0.687	0	OLI.1
NHS	0	-0.491882509262361	0.491	0.512	0	OLI.1
COL26A1	0	-0.491940266090438	0.422	0.701	0	OLI.1
GRIN3A	0	-0.494303661179611	0.292	0.621	0	OLI.1
HTR1E	0	-0.49538002456735	0.631	0.598	0	OLI.1
ARHGAP10	0	-0.495697739658652	0.236	0.697	0	OLI.1
SNED1	0	-0.495888212901282	0.414	0.639	0	OLI.1
NAP1L3	0	-0.496255543057889	0.176	0.638	0	OLI.1
RGS12	0	-0.49856174116978	0.541	0.603	0	OLI.1
HTR2A	0	-0.49866435403197	0.444	0.656	0	OLI.1
TPD52L1	0	-0.499827983158567	0.212	0.499	0	OLI.1
AC110296.1	0	-0.501386627835768	0.585	0.636	0	OLI.1
GNG2	0	-0.501456355161753	0.711	0.649	0	OLI.1
HPCA	0	-0.501597202229663	0.473	0.636	0	OLI.1
CDHR3	0	-0.501702214171247	0.506	0.573	0	OLI.1
LINC01414	0	-0.502745734367276	0.307	0.593	0	OLI.1
SERPINI1	0	-0.503073893341625	0.519	0.789	0	OLI.1
CALM1	0	-0.504661686284845	0.62	0.859	0	OLI.1
SLCO1C1	0	-0.505272567534584	0.361	0.52	0	OLI.1
SYNPO2	0	-0.506474471013363	0.433	0.627	0	OLI.1
CPLX1	0	-0.506799912846654	0.242	0.572	0	OLI.1
ARL4C	0	-0.507158933211084	0.585	0.603	0	OLI.1
HIF3A	0	-0.510415754942516	0.121	0.473	0	OLI.1
RFTN1	0	-0.510962460692326	0.35	0.64	0	OLI.1
GULP1	0	-0.512251941192968	0.348	0.679	0	OLI.1
AQP4	0	-0.513121022489467	0.414	0.514	0	OLI.1
AC008415.1	0	-0.515904766143388	0.414	0.49	0	OLI.1
AL163541.1	0	-0.519832342269038	0.151	0.528	0	OLI.1
AC114971.1	0	-0.523958638621178	0.201	0.552	0	OLI.1
RGS20	0	-0.52667240140968	0.736	0.587	0	OLI.1
BICC1	0	-0.528259891732762	0.565	0.642	0	OLI.1
EGFR	0	-0.528528367304611	0.219	0.518	0	OLI.1
RMST	0	-0.528810334400308	0.514	0.557	0	OLI.1
KCNIP4-IT1	0	-0.530379179871959	0.23	0.648	0	OLI.1
PDGFRA	0	-0.532321387094424	0.237	0.543	0	OLI.1
GRM8	0	-0.532767522814092	0.619	0.616	0	OLI.1
KLHL29	0	-0.533768193036656	0.563	0.634	0	OLI.1
LINC02822	0	-0.534718061913258	0.675	0.627	0	OLI.1
PPARGC1A	0	-0.535345520728386	0.501	0.593	0	OLI.1
TMSB10	0	-0.53586460633279	0.745	0.878	0	OLI.1
ZFHX3	0	-0.536331230774669	0.378	0.598	0	OLI.1
TIMP3	0	-0.537717347129221	0.269	0.621	0	OLI.1
CPLX2	0	-0.539046173543451	0.378	0.61	0	OLI.1
EPHA3	0	-0.54006023505685	0.144	0.693	0	OLI.1
AL589740.1	0	-0.543355909845359	0.607	0.782	0	OLI.1
GAD2	0	-0.543577761533225	0.587	0.544	0	OLI.1
AC024901.1	0	-0.543637271257774	0.341	0.613	0	OLI.1
ID2	0	-0.544389734695244	0.53	0.602	0	OLI.1
AL109809.5	0	-0.544704933808325	0.305	0.527	0	OLI.1
ATP6V0C	0	-0.544836939239403	0.576	0.784	0	OLI.1
UST	0	-0.546256941658934	0.348	0.689	0	OLI.1
AC120193.1	0	-0.547073545609566	0.268	0.566	0	OLI.1
TAGLN3	0	-0.54768258667023	0.463	0.687	0	OLI.1
APBB1IP	0	-0.552218808444915	0.394	0.561	0	OLI.1
SPON1	0	-0.553368453081431	0.229	0.567	0	OLI.1
AC060765.2	0	-0.553470600066632	0.408	0.602	0	OLI.1
IL1RAP	0	-0.554084628479546	0.497	0.636	0	OLI.1
KIAA1211	0	-0.554597974514787	0.33	0.544	0	OLI.1
CACHD1	0	-0.557858101097199	0.215	0.54	0	OLI.1
SGCD	0	-0.55787589138607	0.651	0.803	0	OLI.1
RXFP1	0	-0.55931907181706	0.211	0.637	0	OLI.1
AC007563.2	0	-0.560426505660567	0.319	0.566	0	OLI.1
ATP6V1B2	0	-0.560729847589514	0.483	0.688	0	OLI.1
KCNN2	0	-0.563350481294183	0.547	0.668	0	OLI.1
FGFR3	0	-0.563818232126743	0.461	0.435	0	OLI.1
AL157944.1	0	-0.565853307214705	0.454	0.579	0	OLI.1
PDZD2	0	-0.567630582342458	0.427	0.7	0	OLI.1
TUBB3	0	-0.568559684645802	0.601	0.679	0	OLI.1
NYAP2	0	-0.569772837460407	0.309	0.69	0	OLI.1
SHISA6	0	-0.569822194341484	0.457	0.609	0	OLI.1
ATP1A1	0	-0.57056835631786	0.509	0.786	0	OLI.1
WLS	0	-0.57808029058477	0.442	0.655	0	OLI.1
DLGAP1-AS4	0	-0.579427783672199	0.579	0.699	0	OLI.1
AJ009632.2	0	-0.58524870056671	0.569	0.579	0	OLI.1
BMPR1B	0	-0.585977479797567	0.634	0.585	0	OLI.1
PLCB4	0	-0.588265200189711	0.454	0.677	0	OLI.1
MT-ND2	0	-0.590209140401027	0.703	0.84	0	OLI.1
GJA1	0	-0.591918304928111	0.298	0.411	0	OLI.1
PIP5K1B	0	-0.593520356479086	0.598	0.657	0	OLI.1
LY6H	0	-0.593785307520393	0.382	0.62	0	OLI.1
DIRAS2	0	-0.593788155339579	0.493	0.692	0	OLI.1
FAM153B	0	-0.594072443504889	0.438	0.656	0	OLI.1
NAPB	0	-0.596734991570842	0.384	0.686	0	OLI.1
NORAD	0	-0.59735350328318	0.422	0.77	0	OLI.1
UCHL1	0	-0.597507219109071	0.481	0.745	0	OLI.1
RERG	0	-0.597712880414332	0.366	0.545	0	OLI.1
RAB27B	0	-0.599159035842285	0.235	0.711	0	OLI.1
GNAL	0	-0.599917093226456	0.374	0.641	0	OLI.1
MAP1B	0	-0.602814375221104	0.661	0.853	0	OLI.1
ADAMTS17	0	-0.603833134699615	0.34	0.571	0	OLI.1
ITM2C	0	-0.606993860719693	0.299	0.689	0	OLI.1
TRMT9B	0	-0.608051915717285	0.381	0.663	0	OLI.1
SPRY4-AS1	0	-0.611296562842201	0.473	0.752	0	OLI.1
GDA	0	-0.614045326782386	0.329	0.692	0	OLI.1
ATP1B2	0	-0.614812702662367	0.346	0.555	0	OLI.1
AC073091.3	0	-0.615359133296303	0.531	0.564	0	OLI.1
HS3ST4	0	-0.615831886006848	0.665	0.622	0	OLI.1
TUBB2A	0	-0.617664697069544	0.588	0.717	0	OLI.1
TESPA1	0	-0.623811907195631	0.359	0.628	0	OLI.1
RARB	0	-0.62462421291815	0.315	0.637	0	OLI.1
PCDH11Y	0	-0.624663425482524	0.597	0.74	0	OLI.1
PAMR1	0	-0.625253923224911	0.628	0.612	0	OLI.1
KIAA1211L	0	-0.62613419066528	0.652	0.674	0	OLI.1
DLX6-AS1	0	-0.626425773293481	0.509	0.55	0	OLI.1
SLC22A10	0	-0.626779505837124	0.438	0.707	0	OLI.1
AL137139.2	0	-0.627977918828347	0.392	0.524	0	OLI.1
MT-ND3	0	-0.631376129774973	0.629	0.831	0	OLI.1
ADCY8	0	-0.633214565165912	0.239	0.576	0	OLI.1
AC007368.1	0	-0.634637923386368	0.444	0.588	0	OLI.1
TUBA1B	0	-0.639595662048459	0.607	0.783	0	OLI.1
YWHAG	0	-0.640071348417882	0.499	0.805	0	OLI.1
CNR1	0	-0.640918885649183	0.361	0.717	0	OLI.1
TMTC1	0	-0.641315425184088	0.312	0.654	0	OLI.1
BEX1	0	-0.644726878331875	0.621	0.802	0	OLI.1
AC067956.1	0	-0.646794483371052	0.317	0.633	0	OLI.1
RFX4	0	-0.649906671140129	0.599	0.617	0	OLI.1
DOCK8	0	-0.649963266011338	0.342	0.596	0	OLI.1
RAB3A	0	-0.651801170382902	0.536	0.721	0	OLI.1
AC007389.1	0	-0.653563588292953	0.478	0.73	0	OLI.1
SLIT3	0	-0.654184486025681	0.384	0.676	0	OLI.1
CPNE8	0	-0.65705933499215	0.592	0.665	0	OLI.1
NWD2	0	-0.65983424945212	0.34	0.719	0	OLI.1
KCNIP1	0	-0.660192464800719	0.419	0.647	0	OLI.1
LINC02263	0	-0.661409650091598	0.554	0.606	0	OLI.1
AC019211.1	0	-0.66546255230503	0.657	0.642	0	OLI.1
ZNRF3	0	-0.666708340685175	0.479	0.597	0	OLI.1
LINC02055	0	-0.667790678210902	0.408	0.56	0	OLI.1
RGS4	0	-0.670170534632871	0.534	0.727	0	OLI.1
SHROOM3	0	-0.671618069900481	0.511	0.671	0	OLI.1
RIT2	0	-0.672521977941236	0.182	0.689	0	OLI.1
NDST3	0	-0.673265213867398	0.574	0.677	0	OLI.1
NHSL1	0	-0.673353479279692	0.647	0.552	0	OLI.1
SATB1-AS1	0	-0.67733842194997	0.624	0.679	0	OLI.1
MT-CYB	0	-0.681525456154987	0.64	0.801	0	OLI.1
STXBP5-AS1	0	-0.686282597545098	0.221	0.596	0	OLI.1
CREG2	0	-0.695236515744063	0.411	0.765	0	OLI.1
LINC02306	0	-0.695702004221909	0.353	0.53	0	OLI.1
UTRN	0	-0.696951641560605	0.338	0.677	0	OLI.1
LINC01378	0	-0.697874585195507	0.508	0.576	0	OLI.1
PTPRM	0	-0.698352293263166	0.171	0.591	0	OLI.1
GAD1	0	-0.703131711067668	0.446	0.572	0	OLI.1
PHYHIP	0	-0.703933953922384	0.38	0.676	0	OLI.1
NEFL	0	-0.704017197358738	0.376	0.705	0	OLI.1
AC002460.2	0	-0.704785299873449	0.512	0.599	0	OLI.1
CST3	0	-0.70544298375652	0.339	0.483	0	OLI.1
LINC00511	0	-0.707463022655608	0.541	0.636	0	OLI.1
SCG2	0	-0.716681384606999	0.228	0.717	0	OLI.1
ENO2	0	-0.717460093655932	0.325	0.734	0	OLI.1
PRR16	0	-0.719463615916261	0.181	0.705	0	OLI.1
FGF13	0	-0.726100427741345	0.404	0.638	0	OLI.1
LY86-AS1	0	-0.726489871976437	0.425	0.668	0	OLI.1
APOE	0	-0.727984672115302	0.297	0.481	0	OLI.1
ADAMTS9-AS2	0	-0.728942877568335	0.419	0.614	0	OLI.1
MT-ATP6	0	-0.73243658531139	0.623	0.822	0	OLI.1
MAN1A1	0	-0.732708013758386	0.432	0.71	0	OLI.1
YWHAH	0	-0.73364144367702	0.517	0.804	0	OLI.1
ARL15	0	-0.734853854286322	0.534	0.799	0	OLI.1
NREP	0	-0.735560906694401	0.614	0.75	0	OLI.1
TENM1	0	-0.737516712247279	0.362	0.658	0	OLI.1
KCNH5	0	-0.741690776777116	0.541	0.711	0	OLI.1
KIF26B	0	-0.746587437834608	0.518	0.67	0	OLI.1
AC002429.2	0	-0.748675767281573	0.557	0.576	0	OLI.1
SNCB	0	-0.749986876302627	0.417	0.702	0	OLI.1
LRRC3B	0	-0.754534504647762	0.621	0.683	0	OLI.1
VWC2	0	-0.760634774433887	0.495	0.629	0	OLI.1
UNC13C	0	-0.763686802648546	0.364	0.654	0	OLI.1
TSPYL1	0	-0.763743595143572	0.255	0.736	0	OLI.1
CABLES1	0	-0.765345404089843	0.361	0.619	0	OLI.1
MT-CO2	0	-0.765832777905711	0.715	0.863	0	OLI.1
SCN3B	0	-0.770799929757167	0.555	0.787	0	OLI.1
CALM3	0	-0.770840753016354	0.524	0.826	0	OLI.1
COL11A1	0	-0.770925319063323	0.304	0.72	0	OLI.1
SERPINE2	0	-0.771026191035917	0.54	0.735	0	OLI.1
RTN1	0	-0.775283260379488	0.541	0.83	0	OLI.1
CUX2	0	-0.775561622212232	0.459	0.668	0	OLI.1
IPCEF1	0	-0.777791623528714	0.479	0.657	0	OLI.1
SNAP25-AS1	0	-0.779571767551537	0.135	0.69	0	OLI.1
PRKAG2	0	-0.780505148557838	0.385	0.676	0	OLI.1
GRM1	0	-0.780811581728649	0.246	0.674	0	OLI.1
SATB2	0	-0.781760299908495	0.46	0.68	0	OLI.1
GAP43	0	-0.786783200294315	0.578	0.777	0	OLI.1
MMD2	0	-0.789000079630473	0.598	0.661	0	OLI.1
CDH13	0	-0.789359929326635	0.495	0.696	0	OLI.1
ARPP19	0	-0.79118639494816	0.487	0.811	0	OLI.1
ANO3	0	-0.792111948632463	0.441	0.716	0	OLI.1
BASP1-AS1	0	-0.794759951426082	0.643	0.724	0	OLI.1
GRIA4	0	-0.795150158171761	0.684	0.813	0	OLI.1
GRID2	0	-0.795277970526372	0.585	0.798	0	OLI.1
AQP4-AS1	0	-0.79930191939874	0.195	0.663	0	OLI.1
AL591501.1	0	-0.803715460860419	0.159	0.723	0	OLI.1
PTCHD4	0	-0.803832753741868	0.193	0.64	0	OLI.1
KCNH1	0	-0.805698373623545	0.498	0.752	0	OLI.1
MYO16	0	-0.809296007647236	0.665	0.706	0	OLI.1
VCAN	0	-0.812073636116195	0.258	0.529	0	OLI.1
LINC00299	0	-0.814657033278504	0.501	0.592	0	OLI.1
RPH3A	0	-0.814970844214516	0.242	0.752	0	OLI.1
C8orf34	0	-0.817354520390176	0.533	0.773	0	OLI.1
FRAS1	0	-0.817395039201832	0.452	0.732	0	OLI.1
MIR137HG	0	-0.820498701045034	0.284	0.708	0	OLI.1
AC013287.1	0	-0.826557924750369	0.318	0.625	0	OLI.1
LINC01322	0	-0.827176258998605	0.554	0.716	0	OLI.1
ELAVL2	0	-0.827601417435153	0.455	0.708	0	OLI.1
LINC01250	0	-0.829657474251029	0.504	0.717	0	OLI.1
AC004852.2	0	-0.833936308264588	0.317	0.561	0	OLI.1
CABP1	0	-0.834474064507322	0.239	0.621	0	OLI.1
ST6GAL1	0	-0.835904249671936	0.499	0.683	0	OLI.1
CPNE4	0	-0.839206104757605	0.527	0.675	0	OLI.1
KCNMB2-AS1	0	-0.844741573075964	0.38	0.671	0	OLI.1
AC109466.1	0	-0.847844351536976	0.291	0.573	0	OLI.1
CNTN3	0	-0.848211146796565	0.509	0.728	0	OLI.1
FOXP2	0	-0.848560687968911	0.618	0.684	0	OLI.1
LMO4	0	-0.849438036457221	0.388	0.756	0	OLI.1
BMPER	0	-0.851206524668007	0.334	0.704	0	OLI.1
STMN2	0	-0.853411668947387	0.557	0.811	0	OLI.1
SLC24A3	0	-0.855416078647475	0.524	0.607	0	OLI.1
GLIS3	0	-0.855938455819533	0.252	0.58	0	OLI.1
CACNG3	0	-0.856970008581566	0.582	0.734	0	OLI.1
NDRG4	0	-0.857389822446919	0.396	0.732	0	OLI.1
AC068587.4	0	-0.863031774171155	0.493	0.745	0	OLI.1
ATP1A2	0	-0.863065934573879	0.471	0.518	0	OLI.1
THY1	0	-0.863843375523067	0.635	0.774	0	OLI.1
NPTX1	0	-0.870074848960903	0.397	0.696	0	OLI.1
PTPRR	0	-0.879423477195758	0.622	0.725	0	OLI.1
PTCHD1-AS	0	-0.880465949129139	0.32	0.701	0	OLI.1
AC107223.1	0	-0.880804695317048	0.619	0.731	0	OLI.1
NTNG1	0	-0.884561833657367	0.547	0.7	0	OLI.1
MLIP	0	-0.886588395736427	0.427	0.743	0	OLI.1
DGKG	0	-0.890723625239667	0.634	0.668	0	OLI.1
TENM3	0	-0.89154464636903	0.403	0.72	0	OLI.1
TRHDE	0	-0.893451571157855	0.403	0.696	0	OLI.1
CCDC85A	0	-0.896584077153279	0.284	0.724	0	OLI.1
PDZRN4	0	-0.899676045190938	0.429	0.653	0	OLI.1
CASC15	0	-0.908317071891015	0.409	0.694	0	OLI.1
SV2B	0	-0.909741906655106	0.42	0.732	0	OLI.1
PARD3	0	-0.90992897496619	0.505	0.631	0	OLI.1
MT-ND1	0	-0.912819863564749	0.589	0.837	0	OLI.1
FXYD6	0	-0.917375995639966	0.571	0.777	0	OLI.1
FAM153CP	0	-0.921931188757886	0.395	0.724	0	OLI.1
ARHGAP24	0	-0.922465348025808	0.441	0.533	0	OLI.1
CCK	0	-0.93775168202839	0.526	0.756	0	OLI.1
EPHA5	0	-0.939731202981713	0.456	0.785	0	OLI.1
VSNL1	0	-0.944960487459565	0.604	0.809	0	OLI.1
ZFPM2	0	-0.945560585579128	0.347	0.723	0	OLI.1
ZNF98	0	-0.945726305654945	0.51	0.678	0	OLI.1
PCDH11X	0	-0.948632057411081	0.224	0.696	0	OLI.1
NETO1	0	-0.950883587751762	0.665	0.761	0	OLI.1
FMN1	0	-0.951331523745119	0.48	0.725	0	OLI.1
PLXNA4	0	-0.963090193575222	0.327	0.749	0	OLI.1
COL5A3	0	-0.967420049110167	0.275	0.564	0	OLI.1
CBLN2	0	-0.972710481323233	0.662	0.655	0	OLI.1
IL1RAPL2	0	-0.988326748801272	0.443	0.679	0	OLI.1
LRMDA	0	-0.994177932919675	0.316	0.513	0	OLI.1
XYLT1	0	-0.994296493716537	0.309	0.735	0	OLI.1
NRGN	0	-0.994971497111939	0.497	0.816	0	OLI.1
R3HDM1	0	-0.999440979446012	0.706	0.83	0	OLI.1
MT-ND4	0	-1.00182465526354	0.675	0.88	0	OLI.1
AL117329.1	0	-1.00273047607772	0.569	0.693	0	OLI.1
SYN3	0	-1.00442411214301	0.302	0.67	0	OLI.1
CLSTN2	0	-1.01258578872699	0.188	0.699	0	OLI.1
TSHZ2	0	-1.01677526531408	0.205	0.651	0	OLI.1
TOX	0	-1.01769753659034	0.657	0.643	0	OLI.1
RORB	0	-1.02082645140778	0.302	0.678	0	OLI.1
FSTL5	0	-1.02236132233918	0.703	0.77	0	OLI.1
SORCS3	0	-1.02252416624215	0.343	0.734	0	OLI.1
PTPRO	0	-1.02538363083349	0.502	0.792	0	OLI.1
INPP4B	0	-1.02620999227148	0.397	0.647	0	OLI.1
IQCJ-SCHIP1	0	-1.02645935779865	0.615	0.763	0	OLI.1
FSTL4	0	-1.03092979887409	0.484	0.68	0	OLI.1
SLC17A7	0	-1.03316815782872	0.486	0.764	0	OLI.1
PID1	0	-1.03827950344464	0.28	0.751	0	OLI.1
ITPR2	0	-1.04440224187783	0.291	0.642	0	OLI.1
AC090578.1	0	-1.05152492654662	0.598	0.716	0	OLI.1
SYNPR	0	-1.05168747635675	0.344	0.577	0	OLI.1
AC034268.2	0	-1.05197283469487	0.386	0.739	0	OLI.1
DCC	0	-1.05214669349064	0.498	0.727	0	OLI.1
SH3GL2	0	-1.05529390833875	0.348	0.768	0	OLI.1
ZMAT4	0	-1.05829214993523	0.41	0.685	0	OLI.1
SLC35F3	0	-1.05879280858036	0.178	0.715	0	OLI.1
RAB3C	0	-1.06914391837799	0.453	0.767	0	OLI.1
TENM4	0	-1.07168970126698	0.574	0.764	0	OLI.1
HOMER1	0	-1.07203707438904	0.568	0.822	0	OLI.1
KCNT2	0	-1.08337311735523	0.625	0.791	0	OLI.1
KCNB2	0	-1.08458456322007	0.353	0.758	0	OLI.1
SDK1	0	-1.08544154092328	0.291	0.661	0	OLI.1
RYR3	0	-1.11239077783002	0.546	0.773	0	OLI.1
TRPM3	0	-1.11501098445519	0.624	0.757	0	OLI.1
POU6F2	0	-1.12489494337434	0.19	0.681	0	OLI.1
PAM	0	-1.13094975160284	0.383	0.725	0	OLI.1
OLFM1	0	-1.13728268888004	0.547	0.833	0	OLI.1
PLEKHA5	0	-1.1437545641809	0.517	0.8	0	OLI.1
CADPS2	0	-1.15389498119685	0.415	0.703	0	OLI.1
THSD7A	0	-1.1558697711595	0.614	0.752	0	OLI.1
DOK6	0	-1.15804181755079	0.521	0.805	0	OLI.1
CHSY3	0	-1.1589561607758	0.4	0.795	0	OLI.1
NELL1	0	-1.16717924690913	0.651	0.755	0	OLI.1
OBI1-AS1	0	-1.16781701691009	0.342	0.596	0	OLI.1
PDE7B	0	-1.17047126426076	0.236	0.779	0	OLI.1
MT-CO3	0	-1.18260921313024	0.714	0.906	0	OLI.1
AL008633.1	0	-1.18667924500179	0.539	0.76	0	OLI.1
ZNF804B	0	-1.19079129695129	0.678	0.727	0	OLI.1
MCTP1	0	-1.19969136490909	0.241	0.712	0	OLI.1
ENC1	0	-1.21399797074551	0.604	0.793	0	OLI.1
LUZP2	0	-1.21661707331495	0.626	0.796	0	OLI.1
MT-CO1	0	-1.22262150410046	0.695	0.898	0	OLI.1
ZNF804A	0	-1.22388533949716	0.443	0.705	0	OLI.1
CDH9	0	-1.23239886817692	0.358	0.768	0	OLI.1
FAT3	0	-1.23960331787729	0.439	0.785	0	OLI.1
OLFM3	0	-1.24130364366241	0.526	0.76	0	OLI.1
SLC44A5	0	-1.24693345704683	0.552	0.811	0	OLI.1
HPSE2	0	-1.2472812822969	0.434	0.649	0	OLI.1
CHST11	0	-1.26140589367269	0.365	0.679	0	OLI.1
ST6GALNAC5	0	-1.26567834550386	0.47	0.729	0	OLI.1
SORCS1	0	-1.26695278790432	0.608	0.772	0	OLI.1
SNAP25	0	-1.27728198449753	0.55	0.893	0	OLI.1
CLU	0	-1.27752016671983	0.475	0.854	0	OLI.1
SLC4A4	0	-1.28628701090791	0.444	0.693	0	OLI.1
PDE10A	0	-1.29054852026062	0.468	0.804	0	OLI.1
SGCZ	0	-1.3204081906139	0.752	0.817	0	OLI.1
RYR2	0	-1.32239839566027	0.441	0.786	0	OLI.1
MEG8	0	-1.34978914183368	0.61	0.798	0	OLI.1
SORBS2	0	-1.35142114218581	0.642	0.793	0	OLI.1
SOX6	0	-1.36341078659058	0.284	0.664	0	OLI.1
CA10	0	-1.3662097747591	0.581	0.758	0	OLI.1
ZNF385B	0	-1.37436231697038	0.627	0.774	0	OLI.1
GABRG3	0	-1.37770788353842	0.423	0.769	0	OLI.1
EFNA5	0	-1.38788441315935	0.489	0.797	0	OLI.1
CHN1	0	-1.40739906161944	0.696	0.892	0	OLI.1
PTPRT	0	-1.4214055937423	0.546	0.748	0	OLI.1
PHACTR1	0	-1.42453996089875	0.684	0.863	0	OLI.1
RGS6	0	-1.43200803825561	0.417	0.751	0	OLI.1
NELL2	0	-1.43879221001042	0.511	0.784	0	OLI.1
ADGRV1	0	-1.45297256990195	0.26	0.609	0	OLI.1
NKAIN3	0	-1.45884468524178	0.445	0.72	0	OLI.1
CACNA2D3	0	-1.46277077290967	0.537	0.746	0	OLI.1
RBMS3	0	-1.4705093439804	0.456	0.728	0	OLI.1
NRG1	0	-1.48456225442621	0.442	0.756	0	OLI.1
SPARCL1	0	-1.485453177311	0.506	0.852	0	OLI.1
KCNC2	0	-1.48638322624888	0.478	0.754	0	OLI.1
GPC6	0	-1.50403870145257	0.494	0.821	0	OLI.1
KIAA1217	0	-1.50757533819486	0.42	0.762	0	OLI.1
EPHA6	0	-1.51275644159654	0.292	0.723	0	OLI.1
ASIC2	0	-1.51564303986705	0.481	0.785	0	OLI.1
TAFA2	0	-1.51576748004471	0.527	0.768	0	OLI.1
KCTD16	0	-1.51831028761558	0.518	0.808	0	OLI.1
TMEM132D	0	-1.52193447028717	0.63	0.839	0	OLI.1
PRKG1	0	-1.52269766637644	0.585	0.779	0	OLI.1
NXPH1	0	-1.53380681105723	0.433	0.619	0	OLI.1
ADGRL2	0	-1.53598675544912	0.423	0.782	0	OLI.1
KCNH7	0	-1.53733639886049	0.52	0.823	0	OLI.1
TNR	0	-1.5432968870125	0.633	0.764	0	OLI.1
ZNF385D	0	-1.54441840656172	0.386	0.706	0	OLI.1
GRIP1	0	-1.55052714723883	0.477	0.712	0	OLI.1
GRM7	0	-1.55706340354175	0.477	0.823	0	OLI.1
CTNNA2	0	-1.55712659352874	0.39	0.911	0	OLI.1
PTPRZ1	0	-1.56261216939504	0.53	0.764	0	OLI.1
CDH12	0	-1.56914659856678	0.387	0.759	0	OLI.1
TAFA1	0	-1.57602492077075	0.651	0.772	0	OLI.1
PITPNC1	0	-1.57888560178533	0.509	0.799	0	OLI.1
XKR4	0	-1.57971072035826	0.365	0.83	0	OLI.1
LHFPL3	0	-1.58034109656632	0.346	0.654	0	OLI.1
ERC2	0	-1.581933322676	0.285	0.823	0	OLI.1
BRINP3	0	-1.58405148217053	0.235	0.828	0	OLI.1
AC011287.1	0	-1.58698068480152	0.283	0.752	0	OLI.1
PCDH15	0	-1.59229069083652	0.57	0.67	0	OLI.1
MMP16	0	-1.59605819682898	0.54	0.811	0	OLI.1
LDB2	0	-1.59785967719172	0.338	0.812	0	OLI.1
KHDRBS2	0	-1.60086201849734	0.62	0.819	0	OLI.1
KCNMB2	0	-1.6036456804516	0.338	0.758	0	OLI.1
CDH18	0	-1.60834353696069	0.348	0.815	0	OLI.1
CADPS	0	-1.61321873877164	0.396	0.829	0	OLI.1
DGKB	0	-1.62791881536186	0.429	0.812	0	OLI.1
UNC5D	0	-1.63270820720235	0.558	0.765	0	OLI.1
DAB1	0	-1.63382147745415	0.315	0.789	0	OLI.1
GRIK1	0	-1.66560136785153	0.468	0.647	0	OLI.1
MGAT4C	0	-1.69248796949438	0.547	0.843	0	OLI.1
GRIK2	0	-1.7112220630689	0.708	0.834	0	OLI.1
CNTNAP5	0	-1.73535281517579	0.442	0.814	0	OLI.1
GALNTL6	0	-1.74699633274753	0.656	0.793	0	OLI.1
CNTN4	0	-1.74717121485219	0.57	0.835	0	OLI.1
DLGAP2	0	-1.77935880545391	0.499	0.804	0	OLI.1
FRMPD4	0	-1.83867019029467	0.483	0.808	0	OLI.1
LINGO2	0	-1.89474242373416	0.218	0.797	0	OLI.1
GPC5	0	-1.89831480041473	0.467	0.638	0	OLI.1
HS6ST3	0	-1.94088001850197	0.623	0.813	0	OLI.1
STXBP5L	0	-1.95677567552396	0.549	0.859	0	OLI.1
RALYL	0	-1.98851342072539	0.547	0.809	0	OLI.1
LRRTM4	0	-2.014730391325	0.562	0.895	0	OLI.1
CNTN5	0	-2.01743281271231	0.503	0.76	0	OLI.1
SLC1A2	0	-2.16939364420797	0.644	0.798	0	OLI.1
MEG3	0	-2.31111715722543	0.37	0.866	0	OLI.1
DPP10	0	-2.37294560999932	0.418	0.861	0	OLI.1
ROBO2	0	-2.42549552922738	0.687	0.858	0	OLI.1
KCNIP4	0	-2.78138252022387	0.498	0.9	0	OLI.1
AGT	7.69801706522663e-318	-0.305231152436027	0.437	0.428	1.53960341304533e-314	OLI.1
LTBP1	2.1812941974782e-297	0.266765397714263	0.502	0.446	4.36258839495639e-294	OLI.1
SST	7.96723434611528e-293	-0.508894882341296	0.625	0.645	1.59344686922306e-289	OLI.1
SAMSN1	3.12851445190388e-276	-0.297061300483379	0.463	0.461	6.25702890380775e-273	OLI.1
ADARB2	1.55334960779895e-181	-0.563044643035781	0.507	0.562	3.1066992155979e-178	OLI.1
SEMA5A	5.4137560404824e-47	-0.332643475462667	0.618	0.614	1.08275120809648e-43	OLI.1
SLC1A2	0	3.48891576271991	0.991	0.75	0	AST
GPC5	0	3.1990152889971	0.985	0.57	0	AST
ADGRV1	0	3.03280025452887	0.965	0.51	0	AST
OBI1-AS1	0	2.85599261430554	0.926	0.516	0	AST
SLC1A3	0	2.80039169298725	0.975	0.586	0	AST
HPSE2	0	2.71506152664244	0.866	0.588	0	AST
ZNF98	0	2.53365939510205	0.841	0.632	0	AST
SLC4A4	0	2.53158008310539	0.928	0.626	0	AST
COL5A3	0	2.33263970749399	0.876	0.48	0	AST
AC002429.2	0	2.31822301163245	0.844	0.541	0	AST
PITPNC1	0	2.18248566211545	0.957	0.733	0	AST
LINC00299	0	2.04645850696483	0.858	0.546	0	AST
CST3	0	2.0453508930973	0.853	0.417	0	AST
GJA1	0	2.03024151148631	0.786	0.349	0	AST
AL137139.2	0	2.00709729595831	0.785	0.472	0	AST
NKAIN3	0	1.99031941409906	0.914	0.653	0	AST
ATP1A2	0	1.9835543231674	0.856	0.471	0	AST
APOE	0	1.96216215818532	0.777	0.417	0	AST
GLUL	0	1.94073390325804	0.849	0.392	0	AST
PREX2	0	1.91494626519657	0.907	0.594	0	AST
FGFR3	0	1.89156179431195	0.754	0.402	0	AST
CLU	0	1.89126062326062	0.96	0.78	0	AST
NHSL1	0	1.88700983498029	0.79	0.54	0	AST
AC114971.1	0	1.85163505929486	0.792	0.467	0	AST
NDRG2	0	1.84559140564077	0.828	0.426	0	AST
RYR3	0	1.84283712226547	0.873	0.724	0	AST
PAMR1	0	1.83155889908415	0.799	0.593	0	AST
AQP4	0	1.8152361030548	0.783	0.467	0	AST
BMPR1B	0	1.80411392120454	0.782	0.57	0	AST
SLCO1C1	0	1.79101757000345	0.803	0.461	0	AST
RGS20	0	1.75343018910099	0.774	0.589	0	AST
ZNRF3	0	1.75216492506493	0.775	0.557	0	AST
MMD2	0	1.75131116445133	0.849	0.629	0	AST
LINC00499	0	1.74785861538724	0.623	0.419	0	AST
LRRC3B	0	1.73236192540087	0.816	0.658	0	AST
RFX4	0	1.71406680674164	0.784	0.595	0	AST
MT2A	0	1.71218481203227	0.781	0.464	0	AST
PARD3B	0	1.69903899112548	0.81	0.525	0	AST
F3	0	1.69520521474264	0.764	0.43	0	AST
SLC7A11	0	1.66821497993202	0.741	0.432	0	AST
PARD3	0	1.64713915929101	0.832	0.587	0	AST
GLI3	0	1.63639181261914	0.755	0.452	0	AST
RANBP3L	0	1.62648847092964	0.666	0.46	0	AST
AC053513.1	0	1.61216214614711	0.768	0.511	0	AST
AL109809.5	0	1.61076133027028	0.747	0.465	0	AST
GLIS3	0	1.60330926184544	0.786	0.503	0	AST
SLC25A18	0	1.56832410707171	0.678	0.354	0	AST
ACSS1	0	1.55495813968608	0.691	0.398	0	AST
CABLES1	0	1.54749529198285	0.752	0.561	0	AST
GNA14	0	1.53968702371643	0.705	0.443	0	AST
AGT	0	1.53757939032561	0.771	0.389	0	AST
GRAMD2B	0	1.53660849886915	0.777	0.478	0	AST
SPON1	0	1.51964173227117	0.706	0.496	0	AST
ATP13A4	0	1.50826332701134	0.759	0.508	0	AST
FBXL7	0	1.50562759441109	0.917	0.664	0	AST
TPD52L1	0	1.49341430846152	0.651	0.435	0	AST
ACSBG1	0	1.49260507225951	0.743	0.485	0	AST
CACHD1	0	1.48847179404698	0.738	0.465	0	AST
GFAP	0	1.48510298895068	0.537	0.345	0	AST
NEAT1	0	1.48320081246381	0.913	0.596	0	AST
AL589740.1	0	1.47903852918083	0.883	0.742	0	AST
HIF3A	0	1.47707246584684	0.657	0.394	0	AST
WIF1	0	1.47195341790523	0.717	0.451	0	AST
ALDH1A1	0	1.46629170679727	0.763	0.554	0	AST
PRKG1	0	1.46410499029239	0.9	0.733	0	AST
ATP1B2	0	1.46302680448693	0.759	0.497	0	AST
PLPP3	0	1.46009129269671	0.752	0.476	0	AST
STON2	0	1.45456617216451	0.678	0.49	0	AST
SHROOM3	0	1.39225987643245	0.753	0.636	0	AST
LRIG1	0	1.39149634538166	0.689	0.451	0	AST
FAM189A2	0	1.37082511167348	0.634	0.41	0	AST
PRDM16	0	1.36934261987792	0.691	0.501	0	AST
MRVI1	0	1.36349950721234	0.655	0.452	0	AST
SPARCL1	0	1.36025048417898	0.952	0.784	0	AST
MLC1	0	1.30873584336853	0.639	0.464	0	AST
MGST1	0	1.30700784599375	0.704	0.446	0	AST
ETNPPL	0	1.29716079007181	0.634	0.371	0	AST
ALDH1L1	0	1.28089136121589	0.604	0.417	0	AST
PTN	0	1.26015571625642	0.841	0.644	0	AST
CTNNA2	0	1.25641177246444	0.979	0.819	0	AST
MEIS2	0	1.25153854642257	0.839	0.659	0	AST
F11-AS1	0	1.24904491773912	0.614	0.514	0	AST
ANGPTL4	0	1.2376314999144	0.587	0.407	0	AST
EMX2	0	1.23671830542951	0.65	0.415	0	AST
PON2	0	1.22633376579699	0.703	0.428	0	AST
RERG	0	1.20278284091672	0.721	0.495	0	AST
GPR37L1	0	1.20028475431643	0.65	0.426	0	AST
AC097518.2	0	1.19093817890513	0.611	0.452	0	AST
EYA1	0	1.1850937360331	0.618	0.433	0	AST
PTGDS	0	1.17406366912144	0.937	0.54	0	AST
LINC01727	0	1.17221982805453	0.632	0.394	0	AST
YAP1	0	1.16380440126343	0.632	0.397	0	AST
SDC4	0	1.159023829973	0.558	0.393	0	AST
LINC01748	0	1.14058352429053	0.64	0.561	0	AST
PCSK5	0	1.13573382258669	0.72	0.6	0	AST
SLC14A1	0	1.13504406104808	0.455	0.375	0	AST
ARHGAP24	0	1.1335955416004	0.785	0.489	0	AST
SGCD	0	1.11794307116811	0.866	0.771	0	AST
SLC39A12	0	1.11170888768076	0.593	0.526	0	AST
MERTK	0	1.08187593689658	0.662	0.435	0	AST
LINC00511	0	1.07499011340614	0.743	0.608	0	AST
SERPINE2	0	1.06857602972952	0.77	0.699	0	AST
AC106845.1	0	1.06555655431664	0.555	0.424	0	AST
VAV3	0	1.06528884138597	0.57	0.543	0	AST
FAM107A	0	1.05242173956354	0.54	0.369	0	AST
ITPR2	0	1.04050830240304	0.858	0.56	0	AST
EYA2	0	1.03269222133917	0.576	0.559	0	AST
AC099792.1	0	1.03098897815115	0.59	0.474	0	AST
TRPM3	0	1.02860829671895	0.716	0.74	0	AST
TUBB2B	0	1.01723225990296	0.679	0.491	0	AST
MT1E	0	1.01704734932329	0.63	0.429	0	AST
CDHR3	0	1.01538269427344	0.677	0.55	0	AST
EFEMP1	0	1.00149813855308	0.508	0.38	0	AST
IGFBP7	0	1.00111916388319	0.622	0.464	0	AST
RBMS3	0	0.983734921594733	0.878	0.666	0	AST
ZFP36L1	0	0.971062703020001	0.561	0.495	0	AST
AC007389.1	0	0.96066298240236	0.692	0.693	0	AST
DGKG	0	0.957491198776682	0.745	0.653	0	AST
RORB	0	0.949164352521653	0.802	0.602	0	AST
MT1X	0	0.941011973289875	0.637	0.453	0	AST
PTPRZ1	0	0.938157742278207	0.877	0.713	0	AST
AC008957.2	0	0.931385914991973	0.669	0.401	0	AST
MIR4300HG	0	0.928756830629975	0.548	0.508	0	AST
AL160272.1	0	0.926785084280249	0.516	0.485	0	AST
PDLIM5	0	0.926195621647853	0.627	0.521	0	AST
MFGE8	0	0.925965720838111	0.606	0.448	0	AST
AL392086.3	0	0.916430778808151	0.635	0.544	0	AST
ANKFN1	0	0.898798310198633	0.678	0.542	0	AST
GJB6	0	0.89432916979735	0.604	0.34	0	AST
PRDM16-DT	0	0.892584218804277	0.437	0.295	0	AST
MAML2	0	0.885055990392016	0.823	0.617	0	AST
MCC	0	0.884956962571291	0.587	0.578	0	AST
CDC14A	0	0.882538932189974	0.574	0.524	0	AST
PDGFRB	0	0.874771768366616	0.532	0.359	0	AST
PDE7B	0	0.873155443109926	0.755	0.693	0	AST
HES1	0	0.872235795423963	0.677	0.478	0	AST
PPP1R3C	0	0.871498923610978	0.483	0.346	0	AST
ID4	0	0.867933049716677	0.469	0.419	0	AST
VEGFA	0	0.837658238700669	0.65	0.503	0	AST
AC012405.1	0	0.831210007263793	0.351	0.539	0	AST
TGFB2	0	0.817030480521248	0.494	0.464	0	AST
TIMP3	0	0.799843362468891	0.65	0.56	0	AST
WLS	0	0.785993982510654	0.664	0.62	0	AST
GNA14-AS1	0	0.772825284701487	0.58	0.438	0	AST
PTCHD1-AS	0	0.770305231774504	0.62	0.648	0	AST
ARHGAP31	0	0.74670270234955	0.579	0.546	0	AST
ID2	0	0.724463368509704	0.571	0.593	0	AST
EGFR	0	0.716362618243654	0.546	0.467	0	AST
AL022068.1	0	0.707839202508495	0.528	0.512	0	AST
AC091078.1	0	0.698711987545689	0.529	0.483	0	AST
AC002460.2	0	0.696989782358224	0.561	0.59	0	AST
TNC	0	0.69477797269269	0.581	0.578	0	AST
DLC1	0	0.687165387997586	0.773	0.663	0	AST
HEPN1	0	0.680028788073706	0.552	0.407	0	AST
MT1G	0	0.66718649429433	0.457	0.316	0	AST
CHI3L1	0	0.662790901099645	0.362	0.342	0	AST
S100A1	0	0.653931076636924	0.626	0.437	0	AST
TNS3	0	0.645627649873275	0.568	0.433	0	AST
ALDOC	0	0.645199728783143	0.615	0.562	0	AST
MT1M	0	0.644062870266478	0.527	0.372	0	AST
ADAMTS17	0	0.631877757217903	0.623	0.527	0	AST
FOS	0	0.623481838094782	0.659	0.644	0	AST
ESRRG	0	0.622024811190392	0.744	0.699	0	AST
ENO1	0	0.615338592821063	0.704	0.633	0	AST
BICC1	0	0.606539896550194	0.669	0.626	0	AST
TOX	0	0.600458599587348	0.688	0.64	0	AST
PDK4	0	0.597274709157226	0.427	0.371	0	AST
GABRG1	0	0.597019685890687	0.495	0.617	0	AST
NRP1	0	0.596534498320609	0.491	0.532	0	AST
HSPB1	0	0.589570331662876	0.533	0.473	0	AST
CKB	0	0.586674894810141	0.777	0.756	0	AST
ITM2C	0	0.585220164263983	0.641	0.631	0	AST
BCAN	0	0.584663884521651	0.589	0.473	0	AST
RAB31	0	0.582670791358915	0.599	0.574	0	AST
DDIT4	0	0.579739277768216	0.339	0.292	0	AST
ANOS1	0	0.578899288538919	0.531	0.513	0	AST
SLC6A1	0	0.565076673952536	0.712	0.544	0	AST
HILPDA	0	0.561814923316912	0.467	0.559	0	AST
MGAT4C	0	0.558416961905863	0.829	0.797	0	AST
PRRX1	0	0.553925283867478	0.512	0.456	0	AST
S100B	0	0.551384910417984	0.669	0.468	0	AST
AF279873.3	0	0.550792272493769	0.271	0.446	0	AST
ARHGAP42	0	0.539586938669469	0.555	0.489	0	AST
PDE3A	0	0.535514352190464	0.672	0.612	0	AST
IFITM3	0	0.529506374173165	0.662	0.525	0	AST
COLEC12	0	0.529203026250505	0.47	0.557	0	AST
LHFPL6	0	0.526624761671187	0.598	0.622	0	AST
ROR1	0	0.509759420123934	0.59	0.533	0	AST
AC068308.1	0	0.504428599198929	0.439	0.352	0	AST
SFMBT2	0	0.500674969725367	0.672	0.661	0	AST
AQP4-AS1	0	0.4902187249053	0.62	0.593	0	AST
DPP10	0	0.483367344749452	0.641	0.815	0	AST
ADRA1A	0	0.476639349649454	0.5	0.599	0	AST
AC098829.1	0	0.470362148015854	0.469	0.465	0	AST
PMP2	0	0.470182233701854	0.528	0.456	0	AST
SNTB1	0	0.466561395279371	0.54	0.536	0	AST
ADCY8	0	0.466057809308901	0.572	0.522	0	AST
WWTR1	0	0.458169738690412	0.528	0.555	0	AST
AC002069.2	0	0.455607486665153	0.402	0.504	0	AST
AC110023.1	0	0.4474783459073	0.485	0.408	0	AST
AC008014.1	0	0.447350404180654	0.517	0.517	0	AST
WDR49	0	0.441983654790793	0.44	0.543	0	AST
PRKCA-AS1	0	0.441443117279528	0.629	0.489	0	AST
RMST	0	0.43923752767019	0.532	0.553	0	AST
ZFHX3	0	0.422771874968268	0.558	0.567	0	AST
KCNMB2-AS1	0	0.421904090686863	0.632	0.628	0	AST
LTBP1	0	0.420517133531007	0.434	0.456	0	AST
NTNG2	0	0.41432379133119	0.436	0.539	0	AST
JUNB	0	0.412135905653805	0.454	0.562	0	AST
EPS8	0	0.402483241250634	0.586	0.573	0	AST
LYPD6	0	0.400089053190568	0.509	0.455	0	AST
HGF	0	0.39768442068626	0.428	0.412	0	AST
MYBPC1	0	0.397644960714609	0.345	0.523	0	AST
FBLN1	0	0.388285514513622	0.492	0.54	0	AST
CA8	0	0.388205057030203	0.455	0.522	0	AST
FAT3	0	0.386697852644908	0.732	0.735	0	AST
VIM	0	0.379791865828964	0.289	0.316	0	AST
NCKAP5	0	0.374632202856514	0.762	0.669	0	AST
AC113414.1	0	0.374082761475951	0.49	0.545	0	AST
BAG3	0	0.372447640106142	0.422	0.387	0	AST
PPARGC1A	0	0.370007391129214	0.543	0.584	0	AST
SOX6	0	0.369280160735556	0.721	0.595	0	AST
GADD45B	0	0.363774222641073	0.522	0.433	0	AST
LINC02006	0	0.354824306771289	0.357	0.417	0	AST
MOXD1	0	0.353042370195166	0.379	0.432	0	AST
DDR2	0	0.35296843399827	0.306	0.489	0	AST
DCHS2	0	0.350738186435055	0.499	0.544	0	AST
GNG12-AS1	0	0.349883343695747	0.434	0.514	0	AST
LRP1B	0	0.344862758841671	0.97	0.924	0	AST
MARCH3	0	0.341648983407965	0.437	0.544	0	AST
CTXND1	0	0.331626741997118	0.488	0.535	0	AST
LYN	0	0.328237410265551	0.55	0.494	0	AST
CD44	0	0.324484338130999	0.416	0.53	0	AST
EPAS1	0	0.323629286203845	0.611	0.508	0	AST
AC073941.1	0	0.321863256026503	0.352	0.427	0	AST
ADAMTS9	0	0.318564881811591	0.567	0.527	0	AST
ID3	0	0.315072269557385	0.34	0.371	0	AST
UTRN	0	0.311256024318251	0.541	0.638	0	AST
ZBTB7C	0	0.310537144810495	0.446	0.457	0	AST
NR4A2	0	0.304589313130902	0.666	0.566	0	AST
SGO1-AS1	0	0.300821745900528	0.596	0.491	0	AST
HS3ST3A1	0	0.300559320440789	0.535	0.394	0	AST
LMNTD1	0	0.299716405796495	0.36	0.428	0	AST
ARSJ	0	0.298420709850195	0.591	0.479	0	AST
AC007402.1	0	0.289829307008658	0.497	0.541	0	AST
SEMA3A	0	0.28754117154556	0.539	0.45	0	AST
CNTNAP3B	0	0.286787115095939	0.555	0.661	0	AST
ERBB4	0	0.285549501659554	0.951	0.783	0	AST
ZFP36	0	0.285296655662713	0.419	0.377	0	AST
P2RY14	0	0.285097621474247	0.558	0.57	0	AST
CNTNAP3	0	0.284142227316961	0.596	0.561	0	AST
EFNA5	0	0.28235669216429	0.72	0.756	0	AST
SCRG1	0	0.276508925401958	0.492	0.57	0	AST
CFAP47	0	0.273318984276322	0.317	0.517	0	AST
SERPINA3	0	0.272973917152562	0.392	0.284	0	AST
LINC00298	0	0.271798408379463	0.459	0.381	0	AST
AQP1	0	0.268364673732289	0.401	0.411	0	AST
NR4A3	0	0.260531050500448	0.694	0.666	0	AST
FABP7	0	0.252848894030511	0.649	0.551	0	AST
ETV1	0	0.251497406279863	0.554	0.649	0	AST
RUNX2	0	-0.250553961039233	0.452	0.478	0	AST
LINC02398	0	-0.25103368414481	0.25	0.465	0	AST
LAMB1	0	-0.252533222340482	0.524	0.567	0	AST
TAC1	0	-0.252591644472037	0.299	0.482	0	AST
LGR5	0	-0.254291877026822	0.116	0.488	0	AST
FLT1	0	-0.254346871091153	0.173	0.568	0	AST
AL596451.1	0	-0.255066910912747	0.394	0.549	0	AST
AC021613.1	0	-0.255475623848101	0.294	0.536	0	AST
RASGRP1	0	-0.256217788125456	0.406	0.625	0	AST
ITGA8	0	-0.257252150373027	0.451	0.522	0	AST
NAP1L5	0	-0.257923083970295	0.44	0.533	0	AST
ISCU	0	-0.258760850338482	0.387	0.547	0	AST
UBASH3B	0	-0.259412196642592	0.502	0.531	0	AST
AC132803.1	0	-0.262093020969016	0.311	0.439	0	AST
GABRG3-AS1	0	-0.264146739570116	0.632	0.506	0	AST
PCSK1	0	-0.264570033964804	0.418	0.658	0	AST
CDH6	0	-0.266244949524996	0.467	0.632	0	AST
CTXN1	0	-0.266862790571601	0.383	0.601	0	AST
ANKRD30B	0	-0.267326319629792	0.477	0.662	0	AST
KIT	0	-0.26735965700731	0.596	0.434	0	AST
ST8SIA4	0	-0.268129103063486	0.604	0.63	0	AST
AC011246.1	0	-0.268525525427318	0.457	0.549	0	AST
PRKG2	0	-0.269252549329569	0.593	0.663	0	AST
EYA4	0	-0.269451203336354	0.38	0.477	0	AST
FRMD3	0	-0.269730502586555	0.291	0.525	0	AST
MIR4435-2HG	0	-0.270499021333663	0.439	0.563	0	AST
DYNLRB1	0	-0.270615905172081	0.583	0.67	0	AST
TLL1	0	-0.270753687354191	0.372	0.594	0	AST
GOT1	0	-0.270917003932113	0.451	0.631	0	AST
COL25A1	0	-0.27095001598553	0.263	0.585	0	AST
CEMIP	0	-0.271712299718011	0.357	0.518	0	AST
ARHGEF28	0	-0.272614084137995	0.471	0.55	0	AST
DOCK11	0	-0.272656661120238	0.465	0.451	0	AST
SLC8A1-AS1	0	-0.273029555451495	0.608	0.526	0	AST
SLC38A11	0	-0.274843523332796	0.394	0.427	0	AST
SCHLAP1	0	-0.27519375164772	0.303	0.692	0	AST
LURAP1L-AS1	0	-0.275690411768842	0.411	0.403	0	AST
MIR3681HG	0	-0.276050509963642	0.467	0.462	0	AST
AL033504.1	0	-0.276369371160359	0.489	0.553	0	AST
CRTAC1	0	-0.276619668539561	0.297	0.531	0	AST
SEC24D	0	-0.277141699346533	0.194	0.508	0	AST
THSD7B	0	-0.277264820598145	0.446	0.496	0	AST
OTOGL	0	-0.278784259606665	0.466	0.667	0	AST
NXPH2	0	-0.278929335880289	0.332	0.494	0	AST
NPTX2	0	-0.279335309823771	0.393	0.666	0	AST
NR2F2-AS1	0	-0.280026173006076	0.573	0.519	0	AST
TPI1	0	-0.280253200685617	0.502	0.716	0	AST
NRIP3	0	-0.284371893045344	0.331	0.527	0	AST
B3GALT2	0	-0.285895521670662	0.459	0.655	0	AST
SLC35F4	0	-0.286856036367168	0.355	0.571	0	AST
SLC2A3	0	-0.287219646346768	0.484	0.616	0	AST
LRATD1	0	-0.287325879571073	0.487	0.564	0	AST
EEF1A2	0	-0.287451516961781	0.328	0.49	0	AST
PIP5K1B	0	-0.287896251530134	0.393	0.678	0	AST
VDAC1	0	-0.288264994108076	0.578	0.66	0	AST
COL9A1	0	-0.288443452777727	0.205	0.529	0	AST
RPL26	0	-0.288459742871238	0.676	0.747	0	AST
TUBA4A	0	-0.288615450622821	0.479	0.607	0	AST
ANKRD33B	0	-0.288803414470275	0.493	0.622	0	AST
ABCB1	0	-0.289467312706285	0.397	0.544	0	AST
RASGEF1B	0	-0.290017917167709	0.365	0.654	0	AST
AP1S1	0	-0.290483672243094	0.399	0.604	0	AST
LINC02217	0	-0.290935253371955	0.42	0.626	0	AST
SOD1	0	-0.291009666288941	0.569	0.71	0	AST
LINC02296	0	-0.29132793550615	0.406	0.56	0	AST
TRMT9B	0	-0.291676882850617	0.422	0.646	0	AST
TRPC4	0	-0.292680358610755	0.489	0.615	0	AST
PRELID2	0	-0.292716776812247	0.338	0.544	0	AST
PFN2	0	-0.294756820994173	0.574	0.662	0	AST
SULF2	0	-0.295148313734954	0.381	0.562	0	AST
TCERG1L	0	-0.295320149495162	0.544	0.587	0	AST
C9orf16	0	-0.297714203557973	0.449	0.616	0	AST
LINC01202	0	-0.298454883056764	0.284	0.631	0	AST
MSC-AS1	0	-0.298825456030712	0.51	0.469	0	AST
ITGA2	0	-0.298957784687834	0.085	0.452	0	AST
MCHR2	0	-0.299051395920673	0.475	0.665	0	AST
CNTN6	0	-0.299484198009727	0.357	0.645	0	AST
LINC01090	0	-0.300486457300418	0.475	0.669	0	AST
LINC01197	0	-0.300580460626757	0.344	0.506	0	AST
MT-CO3	0	-0.301524444956996	0.828	0.884	0	AST
GSG1L	0	-0.303218040152759	0.387	0.624	0	AST
LINC01811	0	-0.303701322724501	0.43	0.563	0	AST
CXXC4-AS1	0	-0.304135603502928	0.375	0.557	0	AST
ELOVL7	0	-0.306091145465553	0.394	0.562	0	AST
AC008696.2	0	-0.306647477154153	0.605	0.528	0	AST
LINC02223	0	-0.307118172293713	0.405	0.513	0	AST
AL163541.1	0	-0.307126698256411	0.349	0.488	0	AST
LDHA	0	-0.309446975234987	0.411	0.58	0	AST
ANK1	0	-0.31041458799848	0.511	0.489	0	AST
SPANXA2-OT1	0	-0.311013748526925	0.325	0.575	0	AST
USP9Y	0	-0.311516430679888	0.38	0.675	0	AST
IGF1	0	-0.31228925596552	0.477	0.636	0	AST
MT-ND1	0	-0.31289965660466	0.673	0.816	0	AST
DNAH6	0	-0.313210940107615	0.281	0.55	0	AST
CEND1	0	-0.314141467027315	0.299	0.54	0	AST
DLEU1	0	-0.314435784853355	0.393	0.543	0	AST
AC092422.1	0	-0.314547973198172	0.365	0.58	0	AST
DOCK2	0	-0.314662641211862	0.527	0.517	0	AST
SLC30A3	0	-0.316009301020564	0.506	0.55	0	AST
BTBD11	0	-0.316015431331244	0.342	0.476	0	AST
CHRM2	0	-0.31614193717855	0.552	0.675	0	AST
TMEM196	0	-0.316189833393766	0.38	0.545	0	AST
AC110614.1	0	-0.316772220148206	0.294	0.481	0	AST
MYO1B	0	-0.316865226337795	0.482	0.648	0	AST
LINC01374	0	-0.317760168533784	0.466	0.62	0	AST
AC011995.2	0	-0.318029965667014	0.501	0.564	0	AST
GPX4	0	-0.318818248466362	0.373	0.607	0	AST
RUNX1	0	-0.318995899837747	0.363	0.449	0	AST
COBLL1	0	-0.319242760582107	0.412	0.58	0	AST
AL356295.1	0	-0.319355690353709	0.492	0.487	0	AST
BX284613.2	0	-0.321218081448117	0.396	0.653	0	AST
AC117453.1	0	-0.321697127974391	0.402	0.682	0	AST
C3	0	-0.321720645145274	0.157	0.461	0	AST
ACTB	0	-0.322306308871494	0.689	0.82	0	AST
ZBBX	0	-0.322490095710233	0.356	0.563	0	AST
AC008591.1	0	-0.323591395065485	0.622	0.62	0	AST
AC087280.2	0	-0.324767604154258	0.448	0.712	0	AST
TRPC5	0	-0.32494022658137	0.517	0.551	0	AST
LRP2	0	-0.326358371577169	0.378	0.416	0	AST
LINC02389	0	-0.326623367849003	0.57	0.597	0	AST
NTN4	0	-0.326999315503591	0.473	0.536	0	AST
AL078590.2	0	-0.327236864269217	0.127	0.457	0	AST
MIR4500HG	0	-0.328605330439028	0.346	0.565	0	AST
ARHGAP15	0	-0.330602141215632	0.411	0.578	0	AST
BRK1	0	-0.331238112825986	0.567	0.689	0	AST
LINC01331	0	-0.331868890701234	0.33	0.646	0	AST
BMPER	0	-0.332551048009396	0.551	0.662	0	AST
RARB	0	-0.332727242370427	0.291	0.625	0	AST
DYNLL1	0	-0.335461101858927	0.607	0.752	0	AST
GNG3	0	-0.339578018470441	0.648	0.69	0	AST
CDH22	0	-0.339988371743333	0.246	0.552	0	AST
TBR1	0	-0.340146998728794	0.315	0.563	0	AST
GLRA3	0	-0.340791995019684	0.593	0.643	0	AST
COL19A1	0	-0.341390015981007	0.417	0.637	0	AST
LINC00507	0	-0.343359139276315	0.481	0.644	0	AST
AC027288.3	0	-0.343597099010389	0.426	0.61	0	AST
GALNT14	0	-0.343609809272298	0.391	0.667	0	AST
DNAH14	0	-0.346523858865007	0.176	0.613	0	AST
KCTD1	0	-0.347849110711126	0.506	0.664	0	AST
RSPO2	0	-0.348888959832074	0.165	0.498	0	AST
PTK2B	0	-0.350083160004939	0.305	0.52	0	AST
SVEP1	0	-0.350377898279309	0.331	0.515	0	AST
PLD5	0	-0.351035856751358	0.46	0.587	0	AST
TOX3	0	-0.351297872637213	0.59	0.629	0	AST
SELENOP	0	-0.351871054702928	0.497	0.432	0	AST
AL445623.2	0	-0.352021544848374	0.273	0.608	0	AST
CDH7	0	-0.35230296428054	0.534	0.618	0	AST
GHR	0	-0.35356699280446	0.395	0.609	0	AST
PCP4	0	-0.353952654012003	0.567	0.64	0	AST
AFF2	0	-0.354279640148202	0.184	0.548	0	AST
CAMK2D	0	-0.35581816627464	0.543	0.679	0	AST
CHRM3-AS2	0	-0.356803925601259	0.181	0.633	0	AST
RFTN1	0	-0.357847160974902	0.396	0.622	0	AST
TUBB	0	-0.358206997321522	0.477	0.619	0	AST
PRKAG2	0	-0.359252712267038	0.392	0.662	0	AST
ARL4C	0	-0.36391777318164	0.356	0.629	0	AST
ADAM28	0	-0.365188965355303	0.546	0.468	0	AST
SLC5A4-AS1	0	-0.365658399944819	0.454	0.602	0	AST
BEX5	0	-0.365758963964025	0.473	0.672	0	AST
GNAL	0	-0.366320767560997	0.364	0.63	0	AST
ATP6V1G2	0	-0.366419884813171	0.382	0.668	0	AST
DGKH	0	-0.367100089292445	0.298	0.6	0	AST
HS3ST2	0	-0.369102843345972	0.293	0.605	0	AST
VGF	0	-0.369657658217713	0.448	0.635	0	AST
TUBB2A	0	-0.370642117435598	0.524	0.718	0	AST
STAT4	0	-0.370973395989602	0.393	0.492	0	AST
ATP6AP2	0	-0.372393240717424	0.545	0.69	0	AST
SAMD5	0	-0.373154270929628	0.228	0.679	0	AST
AC008574.1	0	-0.374415803095322	0.519	0.644	0	AST
AC073332.1	0	-0.376073569523881	0.374	0.617	0	AST
SEMA3C	0	-0.376846518754785	0.465	0.615	0	AST
ATP6V1F	0	-0.377723232634611	0.404	0.634	0	AST
AC008691.1	0	-0.379038495449578	0.535	0.529	0	AST
TLE4	0	-0.38121307246379	0.548	0.607	0	AST
LINC01505	0	-0.381829412922763	0.43	0.541	0	AST
SYNPO2	0	-0.383187614890694	0.432	0.619	0	AST
PGAM1	0	-0.383392931367953	0.387	0.686	0	AST
RPS27A	0	-0.383834332746575	0.573	0.767	0	AST
NEFM	0	-0.385476574451907	0.561	0.591	0	AST
SCN1A-AS1	0	-0.38729162663848	0.626	0.491	0	AST
ADAMTSL1	0	-0.388265253741827	0.234	0.582	0	AST
CPLX1	0	-0.38828631124274	0.454	0.532	0	AST
MDH1	0	-0.389378874702354	0.487	0.684	0	AST
PLCXD3	0	-0.390579880401259	0.395	0.501	0	AST
PROX1	0	-0.390895593978069	0.444	0.467	0	AST
AC007563.2	0	-0.393257659984078	0.334	0.554	0	AST
AC068587.4	0	-0.394222525882557	0.616	0.719	0	AST
GULP1	0	-0.39436111477018	0.666	0.627	0	AST
NGRN	0	-0.394445713389144	0.521	0.635	0	AST
BCL11B	0	-0.397259376958442	0.316	0.531	0	AST
LINC01725	0	-0.397379237629525	0.298	0.502	0	AST
AC090015.1	0	-0.397736803048568	0.375	0.465	0	AST
LINC01630	0	-0.398817830977693	0.439	0.494	0	AST
CHGB	0	-0.39895836633307	0.59	0.694	0	AST
KCNN2	0	-0.399684511236474	0.376	0.683	0	AST
SPHKAP	0	-0.40158449549479	0.423	0.68	0	AST
PART1	0	-0.401867859156044	0.334	0.619	0	AST
FAM3C	0	-0.402312248959495	0.371	0.617	0	AST
CCDC85B	0	-0.402998756946121	0.301	0.642	0	AST
FYB1	0	-0.403546899511828	0.271	0.363	0	AST
UQCRH	0	-0.406865959044582	0.514	0.736	0	AST
ATP8B4	0	-0.408640543277181	0.594	0.511	0	AST
CCDC3	0	-0.411876820819156	0.436	0.584	0	AST
AP2M1	0	-0.413635353086743	0.464	0.648	0	AST
PPP1R14A	0	-0.413740063536435	0.354	0.416	0	AST
AL158077.2	0	-0.413778553518507	0.422	0.553	0	AST
TUBB3	0	-0.414451297069656	0.512	0.686	0	AST
SIDT1	0	-0.41484938540012	0.446	0.578	0	AST
CRYM	0	-0.417711488724954	0.385	0.628	0	AST
PLCB4	0	-0.42381171281057	0.648	0.645	0	AST
ADAMTS19	0	-0.425614678393573	0.518	0.64	0	AST
LINC02232	0	-0.425733977259406	0.592	0.557	0	AST
AC093607.1	0	-0.431920616227579	0.401	0.657	0	AST
LRRK1	0	-0.433406739010488	0.399	0.593	0	AST
VWC2L	0	-0.433479524895988	0.527	0.531	0	AST
ARHGAP10	0	-0.434432026381003	0.506	0.644	0	AST
MAP1A	0	-0.434819890399573	0.393	0.593	0	AST
NAP1L2	0	-0.436063085370875	0.38	0.648	0	AST
MLLT11	0	-0.436506636783768	0.418	0.685	0	AST
ANKRD34C-AS1	0	-0.438456851828497	0.311	0.649	0	AST
GRIK3	0	-0.439066962302218	0.479	0.629	0	AST
[truncated: 9,379 more rows]
